# Supplementary material for: Crystal structure of 2-amino­pyridinium 6-chloro­nicotinate
Source: Acta Crystallogr E Crystallogr Commun. 2015 Aug 12;71(Pt 9):o655–6. doi: 10.1107/S2056989015014796 (PMC4555436; doi:10.1107/S2056989015014796)
Supplement: Supplementary file 1 [file e-71-0o655-sup1.cif]

##############################################################################
#                                                                            #
# This CIF contains the data in a paper accepted for publication in          #
# Acta Crystallographica Section E. It conforms to the requirements of       #
# Notes for Authors for Acta Crystallographica Section E, and has been       #
# peer reviewed under the auspices of the IUCr Commission on Journals.       #
#                                                                            #
# Full details of the Crystallographic Information File format               #
# are given in the paper "The Crystallographic Information File (CIF):       #
# a New Standard Archive File for Crystallography" by S. R. Hall, F. H.      #
# Allen and I. D. Brown [Acta Cryst. (1991), A47, 655-685].                  #
#                                                                            #
# The current version of the core CIF dictionary is obtainable from          #
# ftp://ftp.iucr.org/pub/cif_core.dic.                                       #
#                                                                            #
# Software is freely available for graphical display of the structure(s)     #
# in this CIF. For information consult the CIF software page                 #
# http://www.iucr.org/resources/cif/software.                                #
#                                                                            #
# This file may be used for bona fide research purposes within the           #
# scientific community so long as proper attribution is given to the journal # 
# article from which it was obtained.                                        #
#                                                                            #
##############################################################################
data_global
_audit_creation_method     'PLATON <TABLE ACC> option'
_journal_date_recd_electronic     2015-07-29
_journal_date_accepted     2015-08-06
_journal_name_full     'Acta Crystallographica, Section E'
_journal_year     2015
_journal_volume     71
_journal_issue      9
_journal_page_first     o655
_journal_page_last     o656
_journal_paper_category     HO
_journal_paper_doi     10.1107/S2056989015014796
_journal_coeditor_code     LH5778
_publ_contact_author_name     'Packianathan Thomas Muthiah'
_publ_contact_author_address
;
School of Chemistry
Bharathidasan University
Tiruchirappalli 620 024
Tamil Nadu, India
;
_publ_contact_author_email     'tommtrichy@yahoo.co.in'
_publ_contact_author_fax     '0431-2407045'
_publ_contact_author_phone     '0431-2407053'
_publ_section_title
;
Crystal structure of 2-aminopyridinium 6-chloronicotinate
;
loop_
    _publ_author_name
    _publ_author_address
    'N. Jeeva Jasmine'
;
School of Chemistry
Bharathidasan University
Tiruchirappalli 620 024
Tamil Nadu, India
;
    'A. Rajam'
;
School of Chemistry
Bharathidasan University
Tiruchirappalli 620 024
Tamil Nadu, India
;
    'P. Thomas Muthiah'
;
School of Chemistry
Bharathidasan University
Tiruchirappalli 620 024
Tamil Nadu, India
;
    'N. Stanley'
;
School of Chemistry
Bharathidasan University
Tiruchirappalli 620 024
Tamil Nadu, India
;
    'I. Abdul Razak'
;School of Physics
Universiti Sains Malaysia
11800 USM, Penang,
Malaysia
;
    'M. Mustaqim Rosli'
;School of Physics
Universiti Sains Malaysia
11800 USM, Penang,
Malaysia
;
data_I
_database_code_depnum_ccdc_archive 'CCDC 1417413'
_chemical_name_systematic
;
2-Aminopyridinium 6-chloropyridine-3-carboxylate
;
_chemical_name_common
;
2-Aminopyridinium 6-chloronicotinate
;
_chemical_formula_moiety     'C5 H7 N2 +, C6 H3 Cl N O2 -'
_chemical_formula_sum     'C11 H10 Cl N3 O2'
_chemical_formula_structural     ?
_chemical_formula_iupac     'C5 H7 N2 +, C6 H3 Cl N O2 -'
_chemical_formula_weight     251.67
_chemical_melting_point     ?
_symmetry_cell_setting     monoclinic
_symmetry_space_group_name_H-M     'P 21/c'
_symmetry_space_group_name_Hall     '-P 2ybc'
loop_
    _symmetry_equiv_pos_site_id
    _symmetry_equiv_pos_as_xyz
    1 x,y,z
    2 -x,1/2+y,1/2-z
    3 -x,-y,-z
    4 x,1/2-y,1/2+z
_cell_length_a     8.6844(4)
_cell_length_b     10.8112(5)
_cell_length_c     11.9235(6)
_cell_angle_alpha     90
_cell_angle_beta     95.2046(9)
_cell_angle_gamma     90
_cell_volume     1114.87(9)
_cell_formula_units_Z     4
_cell_measurement_reflns_used     ?
_cell_measurement_theta_min     2.4
_cell_measurement_theta_max     32.7
_cell_measurement_temperature     100
_cell_special_details
;
;
_exptl_crystal_description     'plate'
_exptl_crystal_colour     'colourless'
_exptl_crystal_size_max     0.511
_exptl_crystal_size_mid     0.404
_exptl_crystal_size_min     0.172
_exptl_crystal_size_rad     ?
_exptl_crystal_density_diffrn     1.499
_exptl_crystal_density_meas     ?
_exptl_crystal_density_method     'Not Measured'
_exptl_crystal_F_000     520
_exptl_absorpt_coefficient_mu     0.335
_exptl_absorpt_correction_type     multi-scan
_exptl_absorpt_process_details
;
(<i>SADABS</i>; Bruker, 2009)
;
_exptl_absorpt_correction_T_min     0.993
_exptl_absorpt_correction_T_max     0.994
_exptl_special_details
;
;
_diffrn_ambient_temperature     100
_diffrn_radiation_type     'MoK\a'
_diffrn_radiation_wavelength     0.71073
_diffrn_radiation_source     'fine-focus sealed tube'
_diffrn_radiation_monochromator     'graphite'
_diffrn_measurement_device_type     'Bruker SMART APEXII DUO CCD area-detector'
_diffrn_measurement_method     '\f and \w scans'
_diffrn_detector_area_resol_mean     ?
_diffrn_reflns_number     15546
_diffrn_reflns_av_R_equivalents     0.0188
_diffrn_reflns_av_sigmaI/netI     ?
_diffrn_reflns_theta_min     2.36
_diffrn_reflns_theta_max     32.70
_diffrn_reflns_theta_full     25.24
_diffrn_measured_fraction_theta_max     0.993
_diffrn_measured_fraction_theta_full     0.994
_diffrn_reflns_limit_h_min     -13
_diffrn_reflns_limit_h_max     13
_diffrn_reflns_limit_k_min     -16
_diffrn_reflns_limit_k_max     16
_diffrn_reflns_limit_l_min     -18
_diffrn_reflns_limit_l_max     18
_diffrn_reflns_reduction_process
;
;
_diffrn_standards_number     0
_diffrn_standards_interval_count     ?
_diffrn_standards_interval_time     ?
_diffrn_standards_decay_%     ?
loop_
    _diffrn_standard_refln_index_h
    _diffrn_standard_refln_index_k
    _diffrn_standard_refln_index_l
    ? ? ?
_refine_special_details
;
Refinement on <i>F</i>^2^ for ALL reflections except those flagged by the user
for potential systematic errors. Weighted <i>R</i>-factors <i>wR</i> and all
goodnesses of fit <i>S</i> are based on <i>F</i>^2^, conventional
<i>R</i>-factors <i>R</i> are based on <i>F</i>, with <i>F</i> set to zero for
negative <i>F</i>^2^. The observed criterion of <i>F</i>^2^ > \s(<i>F</i>^2^)
is used only for calculating -<i>R</i>-factor-obs <i>etc</i>. and is not
relevant to the choice of reflections for refinement. <i>R</i>-factors based
on <i>F</i>^2^ are statistically about twice as large as those based on
<i>F</i>, and <i>R</i>-factors based on ALL data will be even larger.
;
_reflns_number_total     4073
_reflns_number_gt     3771
_reflns_threshold_expression     I>2\s(I)
_refine_ls_structure_factor_coef     Fsqd
_refine_ls_matrix_type     full
_refine_ls_R_factor_all     0.0328
_refine_ls_R_factor_gt     0.0305
_refine_ls_wR_factor_gt     0.0898
_refine_ls_wR_factor_ref     0.0921
_refine_ls_goodness_of_fit_ref     1.069
_refine_ls_restrained_S_all     1.069
_refine_ls_number_reflns     4073
_refine_ls_number_parameters     166
_refine_ls_number_restraints     0
_refine_ls_number_constraints     ?
_refine_ls_hydrogen_treatment     mixed
_refine_ls_weighting_scheme     calc
_refine_ls_weighting_details
              'W=1/[\S^2^(FO^2^)+(0.0539P)^2^+0.2679P] where P=(FO^2^+2FC^2^)/3'
_atom_sites_solution_hydrogens     geom
_atom_sites_solution_primary     direct
_atom_sites_solution_secondary     difmap
_refine_ls_shift/su_max     0.000
_refine_ls_shift/su_mean     0.000
_refine_diff_density_max     0.497
_refine_diff_density_min     -0.219
_refine_ls_extinction_method     ?
_refine_ls_abs_structure_details     ?
_refine_ls_abs_structure_Flack     ?
loop_
    _atom_type_symbol
    _atom_type_description
    _atom_type_scat_dispersion_real
    _atom_type_scat_dispersion_imag
    _atom_type_scat_source
    O O 0.0106 0.0060 'International Tables Vol C Tables 4.2.6.8 and 6.1.1.4'
    N N 0.0061 0.0033 'International Tables Vol C Tables 4.2.6.8 and 6.1.1.4'
    Cl Cl 0.1484 0.1585 'International Tables Vol C Tables 4.2.6.8 and 6.1.1.4'
    H H 0.0000 0.0000 'International Tables Vol C Tables 4.2.6.8 and 6.1.1.4'
    C C 0.0033 0.0016 'International Tables Vol C Tables 4.2.6.8 and 6.1.1.4'
_computing_data_collection
;
APEX2 (Bruker, 2009)
;
_computing_cell_refinement
;
SAINT (Bruker, 2009)
;
_computing_data_reduction
;
SAINT (Bruker, 2009)
;
_computing_structure_solution
;
SHELXS97 (Sheldrick, 2008)
;
_computing_structure_refinement
;
SHELXL97 (Sheldrick, 2008)
;
_computing_molecular_graphics
;
PLATON (Spek, 2009) and Mercury (Macrae <i>et al.</i>, 2008)
;
_computing_publication_material
;
PLATON (Spek, 2009)
;
loop_
    _atom_site_type_symbol
    _atom_site_label
    _atom_site_fract_x
    _atom_site_fract_y
    _atom_site_fract_z
    _atom_site_U_iso_or_equiv
    _atom_site_thermal_displace_type
    _atom_site_calc_flag
    _atom_site_refinement_flags
    _atom_site_occupancy
    N N2 0.08234(8) 0.17345(6) 0.03387(6) 0.0142(2) Uani . . 1.000
    N N3 -0.02920(9) 0.19691(7) 0.20096(6) 0.0184(2) Uani . . 1.000
    C C7 0.17904(9) 0.11677(8) -0.03367(7) 0.0177(2) Uani . . 1.000
    C C8 0.26497(11) 0.01655(9) 0.00290(8) 0.0228(2) Uani . . 1.000
    C C9 0.25206(11) -0.02551(8) 0.11385(8) 0.0238(2) Uani . . 1.000
    C C10 0.15609(10) 0.03247(8) 0.18212(7) 0.0197(2) Uani . . 1.000
    C C11 0.06759(9) 0.13562(7) 0.14076(6) 0.0146(2) Uani . . 1.000
    Cl Cl1 0.54962(2) 0.18137(2) 0.23646(2) 0.02030(10)
                                                      Uani . . 1.000
    O O1 0.18876(7) 0.61122(6) -0.08641(5) 0.0192(2) Uani . . 1.000
    O O2 0.07082(7) 0.63585(6) 0.07132(5) 0.0171(2) Uani . . 1.000
    N N1 0.33406(8) 0.35025(7) 0.22723(6) 0.0166(2) Uani . . 1.000
    C C1 0.43180(9) 0.29272(7) 0.16629(7) 0.0150(2) Uani . . 1.000
    C C2 0.44779(9) 0.31497(8) 0.05297(7) 0.0168(2) Uani . . 1.000
    C C3 0.35703(9) 0.40792(8) 0.00135(6) 0.0158(2) Uani . . 1.000
    C C4 0.25507(8) 0.47360(7) 0.06340(6) 0.0129(2) Uani . . 1.000
    C C5 0.24641(9) 0.43930(7) 0.17505(6) 0.0152(2) Uani . . 1.000
    C C6 0.16403(8) 0.58120(7) 0.01150(6) 0.0135(2) Uani . . 1.000
    H H1N2 0.0255(18) 0.2389(16) 0.0024(14) 0.038(4) Uiso . . 1.000
    H H2N3 -0.0831(18) 0.2538(16) 0.1688(13) 0.032(4) Uiso . . 1.000
    H H1N3 -0.0454(17) 0.1728(14) 0.2703(13) 0.031(4) Uiso . . 1.000
    H H7A 0.18690 0.14750 -0.10760 0.0210 Uiso calc . 1.000
    H H8A 0.33130 -0.02370 -0.04470 0.0270 Uiso calc . 1.000
    H H9A 0.31080 -0.09500 0.14140 0.0290 Uiso calc . 1.000
    H H10A 0.14880 0.00380 0.25680 0.0240 Uiso calc . 1.000
    H H2A 0.51770 0.26860 0.01280 0.0200 Uiso calc . 1.000
    H H3A 0.36410 0.42690 -0.07580 0.0190 Uiso calc . 1.000
    H H5A 0.17440 0.48120 0.21690 0.0180 Uiso calc . 1.000
loop_
    _atom_site_aniso_label
    _atom_site_aniso_U_11
    _atom_site_aniso_U_22
    _atom_site_aniso_U_33
    _atom_site_aniso_U_12
    _atom_site_aniso_U_13
    _atom_site_aniso_U_23
    N2 0.0166(3) 0.0150(3) 0.0112(3) -0.0003(2) 0.0027(2) 0.0014(2)
    N3 0.0217(3) 0.0218(3) 0.0125(3) 0.0003(3) 0.0053(2) 0.0033(2)
    C7 0.0201(3) 0.0187(3) 0.0148(3) -0.0004(3) 0.0040(3) -0.0023(3)
    C8 0.0229(4) 0.0206(4) 0.0249(4) 0.0039(3) 0.0024(3) -0.0044(3)
    C9 0.0256(4) 0.0174(4) 0.0274(4) 0.0034(3) -0.0034(3) 0.0010(3)
    C10 0.0234(3) 0.0170(3) 0.0180(3) -0.0014(3) -0.0024(3) 0.0050(3)
    C11 0.0166(3) 0.0150(3) 0.0121(3) -0.0037(2) 0.0007(2) 0.0017(2)
    Cl1 0.01950(10)
                  0.01890(10)
                            0.02240(10)
                                      0.00500(10)
                                                0.00200(10)
                                                          0.00330(10)
    O1 0.0249(3) 0.0212(3) 0.0123(2) 0.0042(2) 0.0063(2) 0.0025(2)
    O2 0.0212(3) 0.0187(3) 0.0119(2) 0.0056(2) 0.0047(2) 0.0000(2)
    N1 0.0196(3) 0.0161(3) 0.0145(3) 0.0028(2) 0.0036(2) 0.0008(2)
    C1 0.0144(3) 0.0138(3) 0.0167(3) 0.0005(2) 0.0016(2) 0.0004(2)
    C2 0.0164(3) 0.0175(3) 0.0173(3) 0.0017(2) 0.0060(3) -0.0007(2)
    C3 0.0172(3) 0.0171(3) 0.0136(3) 0.0004(3) 0.0050(2) -0.0005(2)
    C4 0.0140(3) 0.0130(3) 0.0119(3) -0.0008(2) 0.0025(2) -0.0007(2)
    C5 0.0182(3) 0.0150(3) 0.0129(3) 0.0021(3) 0.0043(2) 0.0000(2)
    C6 0.0151(3) 0.0142(3) 0.0112(3) -0.0008(2) 0.0019(2) -0.0008(2)
_geom_special_details
;
Bond distances, angles <i>etc</i>. have been calculated using the rounded
fractional coordinates. All su's are estimated from the variances of the
(full) variance-covariance matrix. The cell e.s.d.'s are taken into account in
the estimation of distances, angles and torsion angles
;
loop_
    _geom_bond_atom_site_label_1
    _geom_bond_atom_site_label_2
    _geom_bond_site_symmetry_1
    _geom_bond_site_symmetry_2
    _geom_bond_distance
    _geom_bond_publ_flag
    Cl1 C1 . . 1.7438(8) no
    O1 C6 . . 1.2489(9) no
    O2 C6 . . 1.2719(9) no
    N2 C11 . . 1.3556(10) no
    N2 C7 . . 1.3609(11) no
    N3 C11 . . 1.3305(11) no
    N2 H1N2 . . 0.923(17) no
    N3 H2N3 . . 0.844(16) no
    N3 H1N3 . . 0.890(15) no
    N1 C5 . . 1.3444(11) no
    N1 C1 . . 1.3218(11) no
    C7 C8 . . 1.3645(13) no
    C8 C9 . . 1.4129(13) no
    C9 C10 . . 1.3687(13) no
    C10 C11 . . 1.4173(12) no
    C7 H7A . . 0.9500 no
    C8 H8A . . 0.9500 no
    C9 H9A . . 0.9500 no
    C10 H10A . . 0.9500 no
    C1 C2 . . 1.3917(12) no
    C2 C3 . . 1.3863(12) no
    C3 C4 . . 1.3980(11) no
    C4 C5 . . 1.3905(10) no
    C4 C6 . . 1.5075(10) no
    C2 H2A . . 0.9500 no
    C3 H3A . . 0.9500 no
    C5 H5A . . 0.9500 no
loop_
    _geom_contact_atom_site_label_1
    _geom_contact_atom_site_label_2
    _geom_contact_distance
    _geom_contact_site_symmetry_1
    _geom_contact_site_symmetry_2
    _geom_contact_publ_flag
    Cl1 C4 3.5893(8) . 2_645 no
    Cl1 C5 3.2804(8) . 2_645 no
    Cl1 C9 3.6238(10) . . no
    Cl1 H8A 3.1000 . 3_655 no
    Cl1 H3A 3.1000 . 4_555 no
    Cl1 H9A 3.0200 . 2_655 no
    O1 N3 2.7830(10) . 3_565 no
    O1 C2 3.2450(10) . 3_665 no
    O1 C10 3.1574(10) . 4_554 no
    O2 C6 3.2056(10) . 3_565 no
    O2 C4 3.3415(10) . 3_565 no
    O2 N3 2.8490(9) . 2_555 no
    O2 N2 2.7000(9) . 3_565 no
    O1 H3A 2.5000 . . no
    O1 H1N2 2.726(16) . 3_565 no
    O1 H10A 2.2500 . 4_554 no
    O1 H2N3 1.942(17) . 3_565 no
    O2 H5A 2.5200 . . no
    O2 H1N2 1.781(17) . 3_565 no
    O2 H1N3 1.962(15) . 2_555 no
    N1 C11 3.3719(11) . . no
    N1 C7 3.2808(11) . 4_555 no
    N2 O2 2.7000(9) . 3_565 no
    N2 C6 3.4200(10) . 3_565 no
    N3 O1 2.7830(10) . 3_565 no
    N3 O2 2.8490(9) . 2_545 no
    N1 H7A 2.4400 . 4_555 no
    N3 H5A 2.8700 . 2_545 no
    C1 C11 3.5787(11) . . no
    C2 C3 3.5309(12) . 3_665 no
    C2 C7 3.2663(12) . . no
    C2 O1 3.2450(10) . 3_665 no
    C3 C3 3.1853(12) . 3_665 no
    C3 C7 3.5149(12) . . no
    C3 C2 3.5309(12) . 3_665 no
    C4 Cl1 3.5893(8) . 2_655 no
    C4 O2 3.3415(10) . 3_565 no
    C5 Cl1 3.2804(8) . 2_655 no
    C6 C6 3.3366(10) . 3_565 no
    C6 N2 3.4200(10) . 3_565 no
    C6 O2 3.2056(10) . 3_565 no
    C7 C3 3.5149(12) . . no
    C7 C2 3.2663(12) . . no
    C7 N1 3.2808(11) . 4_554 no
    C9 Cl1 3.6238(10) . . no
    C10 O1 3.1574(10) . 4_555 no
    C11 C1 3.5787(11) . . no
    C11 N1 3.3719(11) . . no
    C3 H3A 3.0700 . 3_665 no
    C5 H7A 2.8500 . 4_555 no
    C6 H1N3 3.049(15) . 2_555 no
    C6 H1N2 2.544(17) . 3_565 no
    C6 H2N3 2.833(16) . 3_565 no
    H1N2 H2N3 2.28(2) . . no
    H1N2 O1 2.726(16) . 3_565 no
    H1N2 O2 1.781(17) . 3_565 no
    H1N2 C6 2.544(17) . 3_565 no
    H2N3 O1 1.942(17) . 3_565 no
    H2N3 C6 2.833(16) . 3_565 no
    H2N3 H1N2 2.28(2) . . no
    H1N3 C6 3.049(15) . 2_545 no
    H1N3 H10A 2.5000 . . no
    H1N3 O2 1.962(15) . 2_545 no
    H1N3 H5A 2.3700 . 2_545 no
    H3A O1 2.5000 . . no
    H3A C3 3.0700 . 3_665 no
    H3A Cl1 3.1000 . 4_554 no
    H5A O2 2.5200 . . no
    H5A N3 2.8700 . 2_555 no
    H5A H1N3 2.3700 . 2_555 no
    H5A H7A 2.5100 . 4_555 no
    H7A H5A 2.5100 . 4_554 no
    H7A N1 2.4400 . 4_554 no
    H7A C5 2.8500 . 4_554 no
    H8A Cl1 3.1000 . 3_655 no
    H9A Cl1 3.0200 . 2_645 no
    H10A O1 2.2500 . 4_555 no
    H10A H1N3 2.5000 . . no
loop_
    _geom_angle_atom_site_label_1
    _geom_angle_atom_site_label_2
    _geom_angle_atom_site_label_3
    _geom_angle_site_symmetry_1
    _geom_angle_site_symmetry_2
    _geom_angle_site_symmetry_3
    _geom_angle
    _geom_angle_publ_flag
    C7 N2 C11 . . . 122.45(7) no
    C7 N2 H1N2 . . . 116.2(10) no
    C11 N2 H1N2 . . . 121.4(10) no
    C11 N3 H2N3 . . . 118.0(11) no
    C11 N3 H1N3 . . . 121.1(10) no
    H2N3 N3 H1N3 . . . 120.5(14) no
    C1 N1 C5 . . . 116.58(7) no
    N2 C7 C8 . . . 121.16(8) no
    C7 C8 C9 . . . 117.85(8) no
    C8 C9 C10 . . . 120.92(8) no
    C9 C10 C11 . . . 119.58(8) no
    N3 C11 C10 . . . 123.60(7) no
    N2 C11 N3 . . . 118.37(7) no
    N2 C11 C10 . . . 118.04(7) no
    N2 C7 H7A . . . 119.00 no
    C8 C7 H7A . . . 119.00 no
    C9 C8 H8A . . . 121.00 no
    C7 C8 H8A . . . 121.00 no
    C8 C9 H9A . . . 120.00 no
    C10 C9 H9A . . . 120.00 no
    C9 C10 H10A . . . 120.00 no
    C11 C10 H10A . . . 120.00 no
    Cl1 C1 N1 . . . 116.05(6) no
    Cl1 C1 C2 . . . 118.64(6) no
    N1 C1 C2 . . . 125.31(7) no
    C1 C2 C3 . . . 116.97(7) no
    C2 C3 C4 . . . 119.68(7) no
    C3 C4 C5 . . . 117.59(7) no
    C3 C4 C6 . . . 120.56(6) no
    C5 C4 C6 . . . 121.80(6) no
    N1 C5 C4 . . . 123.81(7) no
    O1 C6 O2 . . . 125.14(7) no
    O1 C6 C4 . . . 117.13(6) no
    O2 C6 C4 . . . 117.71(6) no
    C1 C2 H2A . . . 122.00 no
    C3 C2 H2A . . . 121.00 no
    C2 C3 H3A . . . 120.00 no
    C4 C3 H3A . . . 120.00 no
    N1 C5 H5A . . . 118.00 no
    C4 C5 H5A . . . 118.00 no
loop_
    _geom_torsion_atom_site_label_1
    _geom_torsion_atom_site_label_2
    _geom_torsion_atom_site_label_3
    _geom_torsion_atom_site_label_4
    _geom_torsion_site_symmetry_1
    _geom_torsion_site_symmetry_2
    _geom_torsion_site_symmetry_3
    _geom_torsion_site_symmetry_4
    _geom_torsion
    _geom_torsion_publ_flag
    C11 N2 C7 C8 . . . . 1.11(12) no
    C7 N2 C11 N3 . . . . 179.67(8) no
    C7 N2 C11 C10 . . . . -0.50(11) no
    C1 N1 C5 C4 . . . . -0.78(12) no
    C5 N1 C1 Cl1 . . . . 177.76(6) no
    C5 N1 C1 C2 . . . . -1.69(12) no
    N2 C7 C8 C9 . . . . -0.90(13) no
    C7 C8 C9 C10 . . . . 0.14(14) no
    C8 C9 C10 C11 . . . . 0.44(13) no
    C9 C10 C11 N2 . . . . -0.26(12) no
    C9 C10 C11 N3 . . . . 179.55(8) no
    Cl1 C1 C2 C3 . . . . -177.22(6) no
    N1 C1 C2 C3 . . . . 2.22(13) no
    C1 C2 C3 C4 . . . . -0.29(12) no
    C2 C3 C4 C5 . . . . -1.86(11) no
    C2 C3 C4 C6 . . . . 175.44(7) no
    C3 C4 C5 N1 . . . . 2.51(12) no
    C6 C4 C5 N1 . . . . -174.75(7) no
    C3 C4 C6 O1 . . . . -2.82(11) no
    C3 C4 C6 O2 . . . . 178.64(7) no
    C5 C4 C6 O1 . . . . 174.36(7) no
    C5 C4 C6 O2 . . . . -4.18(11) no
loop_
    _geom_hbond_atom_site_label_D
    _geom_hbond_atom_site_label_H
    _geom_hbond_atom_site_label_A
    _geom_hbond_site_symmetry_A
    _geom_hbond_distance_DH
    _geom_hbond_distance_HA
    _geom_hbond_distance_DA
    _geom_hbond_angle_DHA
    _geom_hbond_publ_flag
    N2 H1N2 O2 3_565 0.923(17) 1.781(17) 2.7000(9) 173.5(15) yes
    N3 H2N3 O1 3_565 0.844(16) 1.942(17) 2.7830(10) 174.1(15) yes
    N3 H1N3 O2 2_545 0.890(15) 1.962(15) 2.8490(9) 174.0(13) yes
    C7 H7A N1 4_554 0.95 2.44 3.2808(11) 147 yes
    C10 H10A O1 4_555 0.95 2.25 3.1574(10) 160 yes
