# Supplementary material for: Crystal structure of 2-amino­pyridinium 6-chloro­nicotinate
Source: Acta Crystallogr E Crystallogr Commun. 2015 Aug 12;71(Pt 9):o655–6. doi: 10.1107/S2056989015014796 (PMC4555436; doi:10.1107/S2056989015014796)
Supplement: Supplementary file 2 [file e-71-0o655-Isup2.hkl]

#
# h,k,l, Fc-squared, Fo-squared, sigma(Fo-squared) and status flag
#
data_I
_shelx_title ' mo_arari8_0m in P2(1)/c (100K)'
_shelx_refln_list_code          4
_shelx_F_calc_maximum      132.41
_exptl_crystal_F_000       520.00
_reflns_d_resolution_high  0.6578
 
loop_
 _symmetry_equiv_pos_as_xyz
 'x, y, z'
 '-x, y+1/2, -z+1/2'
 '-x, -y, -z'
 'x, -y-1/2, z-1/2'
 
_cell_length_a     8.6844
_cell_length_b    10.8112
_cell_length_c    11.9235
_cell_angle_alpha  90.000
_cell_angle_beta   95.205
_cell_angle_gamma  90.000
 
_shelx_F_squared_multiplier     1.000
 
loop_
 _refln_index_h
 _refln_index_k
 _refln_index_l
 _refln_F_squared_calc
 _refln_F_squared_meas
 _refln_F_squared_sigma
 _refln_observed_status
   1   0   0      231.90      145.94      3.19 o
   2   0   0        0.26        1.29      0.31 o
   3   0   0     1786.58     1872.80     38.17 o
   4   0   0      474.40      493.62      7.64 o
   5   0   0       31.68       27.88      1.67 o
   6   0   0      480.32      526.08      8.63 o
   7   0   0       12.33       14.10      0.79 o
   8   0   0     1394.58     1352.58     16.91 o
   9   0   0       48.71       49.07      1.61 o
  10   0   0     2031.02     2048.31     25.44 o
  11   0   0      930.88      934.85     10.86 o
  12   0   0      142.65      130.70      2.63 o
  13   0   0       24.21       26.76      1.49 o
   1   1   0      798.23      847.55     10.04 o
   2   1   0      497.93      594.26      7.24 o
   3   1   0      137.73      127.07      1.71 o
   4   1   0      805.75      841.46      7.35 o
   5   1   0      924.49      868.77      7.68 o
   6   1   0       77.01       69.49      1.47 o
   7   1   0      539.17      534.58      5.13 o
   8   1   0        9.80       10.60      0.57 o
   9   1   0       92.85       89.45      1.39 o
  10   1   0        0.27        0.63      0.34 o
  11   1   0      122.26      125.44      1.88 o
  12   1   0        3.87        4.24      0.49 o
  13   1   0       13.37       12.64      0.88 o
   0   2   0        0.22       -0.18      0.18 o
   1   2   0     1470.57     1617.34     16.54 o
   3   2   0       47.49       60.64      0.88 o
   4   2   0       72.41      106.78      1.24 o
   5   2   0        4.31        5.79      0.36 o
   6   2   0       42.10       32.60      0.63 o
   7   2   0       16.59       19.85      0.52 o
   8   2   0     1426.31     1425.91     11.56 o
   9   2   0      775.85      751.96      6.59 o
  10   2   0        2.32        1.06      0.36 o
  11   2   0       26.00       27.78      1.01 o
  12   2   0      232.50      226.12      3.67 o
  13   2   0       14.13       14.38      1.11 o
   1   3   0      554.82      628.66      5.52 o
   2   3   0      698.73      811.28      9.96 o
   3   3   0       20.36       25.92      1.05 o
   4   3   0      280.46      300.26      3.76 o
   5   3   0       19.71       19.84      0.63 o
   6   3   0        1.23        0.60      0.22 o
   7   3   0       14.28       17.62      0.53 o
   8   3   0       23.98       22.47      0.64 o
   9   3   0      327.17      319.72      4.62 o
  10   3   0        0.59        0.13      0.49 o
  11   3   0        7.60        9.19      0.96 o
  12   3   0       11.56       11.47      1.10 o
   0   4   0     2603.13     2820.12     40.77 o
   1   4   0      786.08      911.99      9.74 o
   2   4   0      457.51      574.24     12.01 o
   3   4   0       29.09       24.54      0.56 o
   4   4   0     1264.37     1435.66     12.26 o
   5   4   0        0.75       -0.28      0.28 o
   6   4   0      361.82      371.03      4.27 o
   7   4   0     1051.90      976.37      9.94 o
   8   4   0     1020.90      996.08     10.30 o
   9   4   0        1.99        2.21      0.54 o
  10   4   0       17.77       16.61      1.09 o
  11   4   0       61.29       61.52      1.97 o
  12   4   0        0.41       -0.60      0.60 o
   1   5   0      146.84      168.98      2.77 o
   2   5   0       12.13        6.05      0.32 o
   3   5   0        2.06        9.28      0.83 o
   4   5   0      555.34      533.98      5.51 o
   5   5   0      783.95      786.94      7.92 o
   6   5   0      131.47      141.01      2.15 o
   7   5   0        6.26        5.24      0.53 o
   8   5   0        3.83        2.80      0.48 o
   9   5   0      184.14      182.73      3.25 o
  10   5   0        2.45        2.06      0.64 o
  11   5   0        0.09       -0.12      0.56 o
  12   5   0       11.90       12.97      1.59 o
   0   6   0     3807.63     4069.95     62.19 o
   1   6   0      303.03      287.46      3.20 o
   2   6   0     1489.91     1519.35     14.46 o
   3   6   0        0.58        1.30      0.25 o
   4   6   0      402.94      400.05      4.43 o
   5   6   0      563.80      486.89      5.78 o
   6   6   0      821.84      813.40      8.48 o
   7   6   0       82.56       79.04      1.64 o
   8   6   0      268.91      260.30      3.63 o
   9   6   0      279.77      271.74      3.92 o
  10   6   0      241.32      234.03      5.09 o
  11   6   0      112.01      120.83      2.88 o
  12   6   0       14.34       16.42      1.35 o
   1   7   0      416.02      480.62      5.07 o
   2   7   0     1104.21     1095.40     10.73 o
   3   7   0      411.63      385.33      4.22 o
   4   7   0      151.60      143.89      2.39 o
   5   7   0      209.71      205.06      3.17 o
   6   7   0       48.68       50.08      1.42 o
   7   7   0      252.40      254.67      3.51 o
   8   7   0      109.98      105.49      2.11 o
   9   7   0      105.05      110.73      2.47 o
  10   7   0       26.71       31.83      1.56 o
  11   7   0       48.44       42.73      1.83 o
   0   8   0      453.90      477.77      8.29 o
   1   8   0     1479.54     1507.14     14.51 o
   2   8   0     1429.54     1428.82     13.86 o
   3   8   0      134.53      119.25      1.59 o
   4   8   0       99.38       94.02      1.89 o
   5   8   0       11.90       13.35      0.82 o
   6   8   0       90.32       88.61      2.61 o
   7   8   0      552.74      544.11      6.35 o
   8   8   0       43.95       44.94      1.42 o
   9   8   0      588.23      594.43      9.98 o
  10   8   0      272.72      273.19      4.70 o
  11   8   0       54.51       54.99      2.05 o
   1   9   0      292.09      293.36      3.22 o
   2   9   0       23.80       27.18      0.84 o
   3   9   0        0.46        1.11      0.22 o
   4   9   0      164.17      154.40      2.67 o
   5   9   0        4.17        3.25      0.51 o
   6   9   0      111.61      115.69      2.41 o
   7   9   0      388.83      376.76      4.87 o
   8   9   0      131.45      134.90      2.57 o
   9   9   0       70.37       67.19      1.89 o
  10   9   0        2.70        1.84      0.75 o
   0  10   0      294.68      297.97      4.50 o
   1  10   0      231.29      244.38      2.88 o
   2  10   0      106.04      105.17      1.79 o
   3  10   0      136.60      143.66      2.24 o
   4  10   0        6.59        6.56      0.72 o
   5  10   0      342.69      334.97      4.85 o
   6  10   0       10.90       10.96      0.88 o
   7  10   0      238.30      240.42      4.12 o
   8  10   0       74.98       77.48      2.00 o
   9  10   0       30.56       29.95      1.51 o
  10  10   0       14.79       14.25      1.14 o
   1  11   0        0.63        0.48      0.26 o
   2  11   0        0.41        0.36      0.29 o
   3  11   0        7.19        6.80      0.80 o
   4  11   0      225.83      221.18      3.60 o
   5  11   0        7.97        8.91      0.82 o
   6  11   0      157.30      168.81      3.25 o
   7  11   0        0.78       -0.07      0.56 o
   8  11   0       52.64       58.02      2.03 o
   9  11   0        0.79        1.01      0.73 o
   0  12   0        7.90        7.79      1.31 o
   1  12   0      182.17      176.41      3.33 o
   2  12   0       16.65       16.89      1.20 o
   3  12   0        0.34        0.02      0.50 o
   4  12   0       15.31       17.50      4.06 o
   5  12   0       70.21       71.25      2.81 o
   6  12   0       37.34       36.63      2.20 o
   7  12   0        3.27        3.11      1.05 o
   8  12   0       10.05       11.83      1.31 o
   1  13   0        3.82        4.32      0.70 o
   2  13   0       80.45       81.95      2.61 o
   3  13   0       11.89       13.58      1.31 o
   4  13   0      374.12      392.41      8.04 o
   5  13   0       97.94       91.74      3.31 o
   6  13   0       87.27       77.37      4.09 o
   7  13   0       85.20       87.29      3.53 o
   8  13   0        8.16        5.16      1.92 o
   0  14   0      275.65      295.10     10.45 o
   1  14   0      127.36      128.76      6.60 o
   2  14   0       18.25       16.72      1.33 o
   3  14   0      282.42      282.74      6.72 o
   4  14   0       40.08       41.50      2.19 o
   5  14   0        4.90        4.84      1.12 o
   6  14   0        0.06        0.23      0.86 o
   1  15   0       30.39       33.94      1.89 o
   2  15   0      273.20      284.27      7.84 o
   3  15   0       37.21       41.10      2.57 o
   4  15   0       16.24       15.21      1.95 o
   5  15   0       72.15       78.46      4.03 o
   0  16   0       30.66       34.52      1.73 o
   1  16   0        7.91        9.40      1.22 o
   2  16   0      220.24      233.93      6.83 o
 -13   1   1        0.09       -0.21      0.49 o
 -12   1   1       39.16       37.48      1.08 o
 -11   1   1        3.15        3.68      0.46 o
 -10   1   1        0.11       -0.10      0.38 o
  -9   1   1      101.10      103.77      1.72 o
  -8   1   1      152.04      156.94      2.08 o
  -7   1   1        0.02        0.21      0.22 o
  -6   1   1        4.18        3.34      0.57 o
  -5   1   1     1721.48     1749.44     25.27 o
  -4   1   1      210.58      197.10      2.50 o
  -3   1   1       56.28       32.54      1.29 o
  -2   1   1     2115.77     2346.11     38.15 o
  -1   1   1       35.96       33.32      0.54 o
   0   1   1      697.10      811.10     16.79 o
   1   1   1      850.30      839.32      9.91 o
   2   1   1     1998.03     2233.53     23.88 o
   3   1   1      335.61      320.11      3.26 o
   4   1   1      102.91      112.72      1.31 o
   5   1   1      183.03      182.70      2.17 o
   6   1   1      310.58      306.80      6.11 o
   7   1   1      228.46      216.74      2.26 o
   8   1   1       83.27       78.23      1.21 o
   9   1   1       15.25       13.84      0.77 o
  10   1   1      146.99      146.30      2.16 o
  11   1   1       19.70       19.88      0.80 o
  12   1   1       22.55       23.30      0.97 o
  13   1   1        0.29       -0.36      0.64 o
 -13   2   1       27.90       30.77      1.58 o
 -12   2   1       24.06       24.93      1.49 o
 -11   2   1      155.45      155.78      2.24 o
 -10   2   1       82.68       81.34      1.47 o
  -9   2   1      647.58      633.91      5.67 o
  -8   2   1      381.31      375.34      3.58 o
  -7   2   1       40.44       48.66      0.80 o
  -6   2   1     1024.95     1005.25     10.00 o
  -5   2   1       28.19       27.82      0.49 o
  -4   2   1       20.09       19.38      0.42 o
  -3   2   1      877.68      991.87     11.96 o
  -2   2   1      536.00      645.63      7.38 o
  -1   2   1      390.64      429.03      4.67 o
   0   2   1      617.42      628.79      9.34 o
   1   2   1     3723.82     4106.36     60.11 o
   3   2   1       73.11       39.22      2.99 o
   4   2   1       50.41       61.04      0.93 o
   5   2   1      226.38      252.90      3.21 o
   6   2   1        0.80        2.10      0.31 o
   7   2   1      318.02      307.03      2.80 o
   8   2   1       68.72       68.80      1.22 o
   9   2   1      494.57      477.59      4.88 o
  10   2   1      847.39      843.97      8.05 o
  11   2   1       22.71       24.33      0.90 o
  12   2   1      276.91      278.36      4.17 o
 -12   3   1       37.41       35.87      1.70 o
 -11   3   1       38.25       38.67      1.59 o
 -10   3   1       13.01       12.19      0.95 o
  -9   3   1      200.16      198.97      2.89 o
  -8   3   1      100.61       97.80      1.76 o
  -7   3   1     1743.88     1741.29     15.23 o
  -6   3   1      799.56      825.26      7.55 o
  -5   3   1      898.60      912.68      8.15 o
  -4   3   1      670.22      706.88      8.83 o
  -3   3   1     2468.47     2569.09     42.53 o
  -2   3   1     2492.37     2664.85     47.43 o
  -1   3   1      106.44      141.32      1.69 o
   0   3   1      527.33      641.03      6.86 o
   1   3   1     5813.16     6085.85     93.14 o
   3   3   1     2991.65     3182.90     38.36 o
   4   3   1     1193.71     1227.41     11.74 o
   5   3   1      597.15      517.01      6.06 o
   6   3   1      769.30      735.60      6.68 o
   7   3   1      663.93      631.76      5.99 o
   8   3   1       32.44       32.69      0.81 o
   9   3   1       70.16       70.35      1.81 o
  10   3   1      181.13      175.24      3.23 o
  11   3   1       57.22       58.14      1.90 o
  12   3   1      160.50      166.90      3.51 o
 -12   4   1       17.92       17.93      1.32 o
 -11   4   1      200.72      204.81      4.07 o
 -10   4   1      115.69      116.51      2.55 o
  -9   4   1       78.77       78.43      1.95 o
  -8   4   1       66.27       61.05      1.61 o
  -7   4   1      866.94      833.82      8.65 o
  -6   4   1     1105.82     1055.79     10.51 o
  -5   4   1       18.40       17.90      0.61 o
  -4   4   1       19.48       25.08      0.70 o
  -3   4   1       18.03       14.87      0.90 o
  -2   4   1      842.52      837.37     11.16 o
  -1   4   1       75.73       74.38      1.31 o
   0   4   1     4048.21     3986.20     56.32 o
   1   4   1       15.79       28.28      0.56 o
   2   4   1     1005.02     1074.84     15.81 o
   3   4   1      222.98      205.00      2.34 o
   4   4   1     6396.16     6873.17     63.05 o
   5   4   1       75.66       74.35      1.92 o
   6   4   1       47.23       50.76      1.13 o
   7   4   1      405.60      391.00      4.61 o
   8   4   1      366.79      339.91      4.29 o
   9   4   1      147.21      144.44      2.76 o
  10   4   1      368.10      364.47      5.35 o
  11   4   1      101.79      100.53      2.52 o
  12   4   1      145.02      138.43      3.18 o
 -12   5   1       73.78       75.46      2.36 o
 -11   5   1       33.30       29.74      1.99 o
 -10   5   1       85.92       84.72      2.19 o
  -9   5   1       94.89       97.36      2.24 o
  -8   5   1      111.77      106.42      2.15 o
  -7   5   1     1358.79     1309.24     24.42 o
  -6   5   1      393.71      392.45      4.53 o
  -5   5   1     1311.80     1295.66     12.50 o
  -4   5   1      498.09      515.40      5.34 o
  -3   5   1      995.53     1056.63      8.56 o
  -2   5   1       71.24       70.37      1.25 o
  -1   5   1      181.17      192.88      2.54 o
   0   5   1     1996.20     2135.22     25.58 o
   1   5   1     1778.27     1922.03     17.94 o
   2   5   1     1933.47     2101.91     24.05 o
   3   5   1     2033.88     2082.92     33.78 o
   4   5   1     1230.28     1237.13     11.87 o
   5   5   1     1200.80     1137.59     11.21 o
   6   5   1      100.39       90.24      1.62 o
   7   5   1      197.16      187.04      2.72 o
   8   5   1        1.59        1.75      0.42 o
   9   5   1       54.34       49.85      1.58 o
  10   5   1       16.17       15.62      1.10 o
  11   5   1        8.23        7.73      0.93 o
  12   5   1      216.21      218.90      4.21 o
 -12   6   1       20.19       19.60      1.42 o
 -11   6   1       14.33       12.41      1.11 o
 -10   6   1       30.87       27.88      1.45 o
  -9   6   1        4.51        5.53      0.67 o
  -8   6   1      106.58      100.90      1.99 o
  -7   6   1      251.25      242.10      3.31 o
  -6   6   1     1273.40     1191.01     11.77 o
  -5   6   1     1164.29     1132.69     11.12 o
  -4   6   1      320.45      298.10      3.66 o
  -3   6   1        7.25        3.66      0.25 o
  -2   6   1      795.67      803.83      7.99 o
  -1   6   1      864.12      920.82     10.08 o
   0   6   1      287.17      274.17      4.12 o
   1   6   1     1589.90     1626.74     15.36 o
   2   6   1       49.05       53.13      0.96 o
   3   6   1      174.94      180.92      3.41 o
   4   6   1       12.76        7.27      0.52 o
   5   6   1      197.65      182.52      2.85 o
   6   6   1      363.72      385.71      4.56 o
   7   6   1       11.76       14.84      0.83 o
   8   6   1       62.67       65.31      1.58 o
   9   6   1      140.80      130.47      2.72 o
  10   6   1        3.57        2.98      0.68 o
  11   6   1      149.80      152.92      3.30 o
  12   6   1      101.80      103.64      2.83 o
 -11   7   1        1.08        0.11      0.61 o
 -10   7   1       14.68       12.92      1.10 o
  -9   7   1        3.37        2.21      0.55 o
  -8   7   1       74.94       74.68      1.76 o
  -7   7   1       12.10       14.80      0.83 o
  -6   7   1        1.84        3.94      0.53 o
  -5   7   1      768.10      726.29      8.60 o
  -4   7   1      227.46      228.81      2.95 o
  -3   7   1        5.20        7.28      0.44 o
  -2   7   1       62.12       68.66      1.23 o
  -1   7   1       19.07       13.40      0.51 o
   0   7   1      539.55      618.03      7.15 o
   1   7   1      259.10      259.13      2.74 o
   2   7   1      293.05      300.96      3.44 o
   3   7   1      253.64      234.60      4.65 o
   4   7   1      110.40      116.04      2.80 o
   5   7   1      304.53      321.78      4.43 o
   6   7   1        4.63        5.16      0.63 o
   7   7   1       70.19       69.89      1.59 o
   8   7   1       48.02       47.59      1.40 o
   9   7   1       25.03       22.78      1.15 o
  10   7   1      117.12      115.45      2.73 o
  11   7   1       90.14       85.54      3.02 o
 -11   8   1       31.87       34.74      2.14 o
 -10   8   1        0.82        0.78      0.65 o
  -9   8   1        6.23        8.91      0.83 o
  -8   8   1       33.71       34.96      1.29 o
  -7   8   1       69.58       63.23      1.77 o
  -6   8   1       27.34       25.74      1.10 o
  -5   8   1        0.02       -0.04      0.39 o
  -4   8   1      690.20      654.71      6.99 o
  -3   8   1     2173.36     2146.33     18.65 o
  -2   8   1      495.14      508.41      5.50 o
  -1   8   1       14.63       21.04      0.87 o
   0   8   1      112.59      112.41      2.01 o
   1   8   1       45.46       44.16      0.85 o
   2   8   1      158.61      165.85      2.24 o
   3   8   1        1.47        2.14      0.32 o
   4   8   1      167.56      170.01      2.76 o
   5   8   1       11.75       12.70      0.80 o
   6   8   1        0.01       -0.22      0.36 o
   7   8   1        1.04        2.65      0.52 o
   8   8   1      320.06      328.72      4.46 o
   9   8   1       35.71       37.06      1.44 o
  10   8   1        5.03        4.69      0.81 o
  11   8   1       22.23       19.77      1.41 o
 -11   9   1        3.99        2.93      0.84 o
 -10   9   1       26.23       27.12      1.61 o
  -9   9   1       24.94       22.22      1.38 o
  -8   9   1       46.85       41.99      1.64 o
  -7   9   1      289.73      288.37      4.53 o
  -6   9   1       87.40       82.02      1.99 o
  -5   9   1      191.16      186.10      3.13 o
  -4   9   1        8.31        8.36      0.79 o
  -3   9   1        2.56        3.37      0.29 o
  -2   9   1      336.81      359.13      4.21 o
  -1   9   1      102.49       99.84      1.65 o
   0   9   1       33.24       30.65      1.03 o
   1   9   1      356.91      394.80      4.05 o
   2   9   1        2.66        1.84      0.30 o
   3   9   1        1.72        0.26      0.28 o
   4   9   1      374.26      401.32      5.34 o
   5   9   1      154.62      152.20      2.75 o
   6   9   1      131.72      130.75      2.61 o
   7   9   1        3.87        4.00      0.78 o
   8   9   1      269.20      285.53      4.13 o
   9   9   1       71.08       74.36      1.98 o
  10   9   1        0.88        1.01      0.69 o
 -10  10   1       94.54      100.80      2.50 o
  -9  10   1      104.59      104.41      2.41 o
  -8  10   1       93.20       94.13      2.19 o
  -7  10   1      424.05      437.63      6.88 o
  -6  10   1        0.87        1.56      0.53 o
  -5  10   1       21.12       16.66      1.00 o
  -4  10   1       38.80       38.99      1.13 o
  -3  10   1       16.69       15.18      0.76 o
  -2  10   1      104.48      106.11      1.83 o
  -1  10   1      355.93      336.03      4.07 o
   0  10   1      425.28      411.67      5.42 o
   1  10   1      843.52      793.96      7.49 o
   2  10   1      167.05      173.85      2.46 o
   3  10   1      307.26      288.81      3.63 o
   4  10   1      235.20      226.92      3.59 o
   5  10   1        5.15        5.25      0.65 o
   6  10   1       67.68       71.04      1.92 o
   7  10   1        5.19        5.78      0.73 o
   8  10   1       22.00       20.84      1.35 o
   9  10   1      195.83      203.33      3.99 o
  10  10   1       19.10       16.74      1.40 o
  -9  11   1       20.47       18.53      1.34 o
  -8  11   1       16.80       18.97      1.28 o
  -7  11   1      323.94      337.71      6.04 o
  -6  11   1        0.10        0.26      0.57 o
  -5  11   1      727.96      707.33     10.72 o
  -4  11   1      691.34      694.70      8.52 o
  -3  11   1      191.23      185.77      3.08 o
  -2  11   1       89.12       87.52      1.87 o
  -1  11   1       21.02       21.12      0.82 o
   0  11   1        3.41        4.36      0.39 o
   1  11   1      112.03      105.01      2.26 o
   2  11   1        5.74        9.35      0.93 o
   3  11   1      604.23      610.51      8.94 o
   4  11   1      138.87      130.46      3.06 o
   5  11   1       87.37       86.92      2.54 o
   6  11   1      740.87      770.68     11.48 o
   7  11   1      118.04      127.84      2.89 o
   8  11   1        4.96        4.37      0.82 o
   9  11   1       28.05       29.14      2.02 o
  -9  12   1      302.51      305.75     11.60 o
  -8  12   1       69.23       73.99      2.71 o
  -7  12   1       53.75       54.37      2.79 o
  -6  12   1        1.98        2.34      0.91 o
  -5  12   1      122.18      131.10      3.13 o
  -4  12   1       41.36       42.89      1.44 o
  -3  12   1       40.72       41.34      1.36 o
  -2  12   1       13.27       15.01      0.88 o
  -1  12   1      230.03      236.06      3.29 o
   0  12   1      306.42      308.13      3.74 o
   1  12   1      247.42      238.60      4.16 o
   2  12   1      301.01      285.81      4.89 o
   3  12   1      119.30      122.52      2.88 o
   4  12   1        3.55        5.27      0.78 o
   5  12   1       79.46       73.94      3.00 o
   6  12   1       22.84       22.43      1.57 o
   7  12   1       87.04       87.24      2.91 o
   8  12   1        1.90        0.69      0.82 o
  -8  13   1        0.83       -0.11      0.84 o
  -7  13   1       22.29       20.19      2.00 o
  -6  13   1      188.64      194.73     10.97 o
  -5  13   1      256.26      251.12      6.05 o
  -4  13   1        2.49        2.80      1.08 o
  -3  13   1      215.30      221.48      6.44 o
  -2  13   1       21.04       22.06      1.44 o
  -1  13   1       90.78       84.03      5.78 o
   0  13   1       21.10       17.69      0.73 o
   1  13   1        3.85        5.74      0.56 o
   2  13   1       98.63       95.71      2.83 o
   3  13   1      102.89      104.97      3.18 o
   4  13   1      205.96      210.16      7.65 o
   5  13   1      327.63      332.09      7.36 o
   6  13   1        3.85        2.50      1.00 o
   7  13   1       17.63       18.24      1.91 o
  -6  14   1       67.78       70.62      4.09 o
  -5  14   1        0.88        0.62      0.96 o
  -4  14   1       10.02        9.21      1.54 o
  -3  14   1       80.03       77.51      3.51 o
  -2  14   1       31.05       33.30      2.14 o
  -1  14   1        0.49        1.80      0.73 o
   0  14   1       41.00       42.16      1.22 o
   1  14   1       24.38       20.15      0.91 o
   2  14   1       13.69       14.42      1.27 o
   3  14   1       26.32       25.69      3.09 o
   4  14   1       30.96       28.89      1.93 o
   5  14   1       14.74       13.80      1.62 o
   6  14   1       35.31       38.53      2.68 o
  -5  15   1        3.94        4.27      1.36 o
  -4  15   1       13.55       16.23      2.08 o
  -3  15   1       14.40       12.87      1.74 o
  -2  15   1       31.67       38.39      2.34 o
  -1  15   1       85.09       87.07      3.33 o
   0  15   1       14.75       14.31      0.80 o
   1  15   1       18.39       18.95      0.92 o
   2  15   1        0.04       -0.64      0.78 o
   3  15   1       12.76       14.40      1.41 o
   4  15   1        3.49        1.80      1.03 o
   5  15   1       10.27       10.11      1.42 o
  -2  16   1        8.97       11.54      1.51 o
  -1  16   1      227.16      228.50      6.50 o
   0  16   1       25.35       23.79      1.26 o
   1  16   1      124.12      131.36      4.13 o
   2  16   1        3.38        2.35      0.97 o
 -13   0   2       12.96       15.98      1.03 o
 -12   0   2       46.64       49.71      1.57 o
 -11   0   2      273.40      285.22      5.08 o
 -10   0   2       88.56       87.47      2.33 o
  -9   0   2      805.22      817.16     11.19 o
  -8   0   2       65.35       52.56      1.52 o
  -7   0   2     2477.12     2544.64     30.45 o
  -6   0   2      332.29      359.19      6.94 o
  -5   0   2     1290.53     1565.50     16.51 o
  -4   0   2      259.50      281.19      3.93 o
  -3   0   2      104.40      102.61      2.61 o
  -2   0   2     4564.12     4830.78     56.73 o
  -1   0   2    17532.28    17714.22    360.15 o
   0   0   2      610.63      677.40     14.31 o
   1   0   2        0.45        0.06      0.15 o
   2   0   2     5407.00     5633.75     85.21 o
   3   0   2      565.31      674.66     11.38 o
   4   0   2     2221.67     2322.45     37.17 o
   5   0   2     1715.21     1917.48     24.80 o
   6   0   2       31.38       27.41      0.83 o
   7   0   2        8.32        3.25      0.47 o
   8   0   2      216.64      200.98      3.52 o
   9   0   2     1167.31     1160.10     12.80 o
  10   0   2      295.77      294.17      4.89 o
  11   0   2     1014.56     1007.79     13.51 o
  12   0   2      414.51      421.08      6.76 o
 -13   1   2       41.53       40.41      1.24 o
 -12   1   2      175.96      184.31      2.47 o
 -11   1   2        1.10        1.47      0.39 o
 -10   1   2       16.82       16.80      0.81 o
  -9   1   2        3.85        3.68      0.43 o
  -8   1   2        0.70        1.36      0.30 o
  -7   1   2      134.04      129.88      1.74 o
  -6   1   2      204.05      174.58      2.56 o
  -5   1   2     1318.73     1324.30     10.58 o
  -4   1   2     1237.33     1312.45     10.38 o
  -3   1   2     3687.49     3663.10     69.59 o
  -2   1   2     2064.23     2170.40     16.81 o
  -1   1   2      485.82      503.98      4.75 o
   0   1   2     6369.05     6699.95     97.33 o
   1   1   2        3.41       12.34      0.26 o
   2   1   2       48.76       37.58      0.61 o
   3   1   2     1683.12     1661.27     15.46 o
   4   1   2      333.73      333.48      4.34 o
   5   1   2     2712.22     2726.65     25.52 o
   6   1   2      668.85      693.53      6.51 o
   7   1   2      535.14      530.70      5.10 o
   8   1   2      508.31      502.10      4.98 o
   9   1   2      336.66      335.54      3.72 o
  10   1   2      100.67      100.04      1.73 o
  11   1   2       38.66       39.23      1.12 o
  12   1   2      129.28      126.74      2.12 o
 -13   2   2        4.18        3.52      0.90 o
 -12   2   2       26.63       26.63      1.42 o
 -11   2   2       45.41       45.85      1.11 o
 -10   2   2      285.59      277.51      3.27 o
  -9   2   2      666.08      646.02      5.77 o
  -8   2   2        5.66        5.71      0.37 o
  -7   2   2       32.73       24.34      0.67 o
  -6   2   2        6.06        4.84      0.36 o
  -5   2   2      310.19      340.58      3.64 o
  -4   2   2      658.67      764.72      8.11 o
  -3   2   2      664.74      728.68     22.75 o
  -1   2   2       11.06        9.31      0.23 o
   0   2   2     5080.82     5429.02    120.76 o
   1   2   2     5862.93     6259.97     75.14 o
   2   2   2      279.10      340.80      3.36 o
   3   2   2     2501.57     2913.79     29.79 o
   4   2   2      340.48      384.59      3.95 o
   5   2   2        6.08        5.22      0.32 o
   6   2   2       18.73       16.03      0.51 o
   7   2   2      499.53      507.12      4.58 o
   8   2   2      160.65      149.04      1.98 o
   9   2   2       95.51      101.37      1.63 o
  10   2   2      176.45      177.29      2.43 o
  11   2   2      158.49      161.21      2.35 o
  12   2   2        3.25        4.00      0.71 o
 -12   3   2        3.81        4.52      0.84 o
 -11   3   2       29.42       27.86      1.48 o
 -10   3   2        5.34        5.38      0.61 o
  -9   3   2       21.57       20.00      0.92 o
  -8   3   2       67.19       71.33      1.49 o
  -7   3   2       71.35       72.06      1.27 o
  -6   3   2        0.45        0.38      0.33 o
  -5   3   2      332.77      292.42      2.96 o
  -4   3   2       31.39       30.82      0.91 o
  -3   3   2       19.53       19.60      0.47 o
  -2   3   2        1.74        6.93      0.29 o
   0   3   2        1.35       -0.13      0.13 o
   1   3   2       72.57       59.61      6.30 o
   2   3   2     4371.48     4425.48    281.43 o
   3   3   2      856.88      891.27      8.60 o
   4   3   2      138.04      162.15      2.23 o
   5   3   2       88.00       84.50      1.01 o
   6   3   2      105.27       97.62      1.44 o
   7   3   2      396.22      381.58      3.92 o
   8   3   2        5.26        6.55      0.62 o
   9   3   2       12.60       12.21      0.80 o
  10   3   2        0.97        0.39      0.51 o
  11   3   2       19.94       14.79      1.11 o
  12   3   2       36.92       35.14      1.74 o
 -12   4   2       51.84       53.67      1.99 o
 -11   4   2        7.54        6.21      0.85 o
 -10   4   2        9.38        7.58      0.82 o
  -9   4   2      243.44      242.96      6.03 o
  -8   4   2      446.80      423.62      4.51 o
  -7   4   2       45.69       48.50      1.08 o
  -6   4   2      235.91      224.70      2.58 o
  -5   4   2      675.59      678.45      6.19 o
  -4   4   2      401.73      413.92      3.92 o
  -3   4   2      161.41      187.04      2.68 o
  -2   4   2      147.63      184.05      1.92 o
  -1   4   2      110.02      115.76      2.80 o
   0   4   2      546.91      609.80      6.50 o
   1   4   2     4568.29     5087.43     52.69 o
   2   4   2       29.44       37.06      3.38 o
   3   4   2     4432.87     4619.80     55.75 o
   4   4   2     5016.20     5243.55     48.10 o
   5   4   2       99.58      108.49      1.84 o
   6   4   2       33.27       37.72      0.99 o
   7   4   2       44.95       43.49      1.13 o
   8   4   2       15.08       14.47      0.80 o
   9   4   2        5.91        6.21      0.81 o
  10   4   2       40.16       40.99      1.54 o
  11   4   2       14.79       14.12      1.14 o
  12   4   2       92.94       96.85      2.70 o
 -12   5   2       33.10       31.05      1.67 o
 -11   5   2        8.44        9.83      0.98 o
 -10   5   2       34.18       33.28      1.46 o
  -9   5   2        1.04        0.03      0.47 o
  -8   5   2       41.70       44.06      1.26 o
  -7   5   2      286.03      276.03      3.58 o
  -6   5   2      443.01      441.76      4.90 o
  -5   5   2      234.86      209.18      2.63 o
  -4   5   2     1696.27     1756.89     15.12 o
  -3   5   2      201.69      223.91      2.66 o
  -2   5   2        5.68        7.27      0.32 o
  -1   5   2      162.75      154.85      2.97 o
   0   5   2        2.27        2.72      0.27 o
   1   5   2       32.77       35.83      0.65 o
   2   5   2      459.20      596.62      6.16 o
   3   5   2      592.62      643.56      6.42 o
   4   5   2     1616.95     1687.97     20.90 o
   5   5   2      152.08      164.37      2.51 o
   6   5   2      246.35      237.21      3.11 o
   7   5   2       63.75       54.63      1.31 o
   8   5   2       59.25       65.39      1.55 o
   9   5   2       55.29       58.09      1.73 o
  10   5   2        6.06        5.83      0.78 o
  11   5   2        1.50        0.68      0.59 o
  12   5   2        6.50        5.61      0.94 o
 -12   6   2       67.29       68.36      2.30 o
 -11   6   2      145.34      144.65      3.18 o
 -10   6   2       54.65       60.67      2.64 o
  -9   6   2      247.93      253.38      4.11 o
  -8   6   2      175.20      173.55      2.76 o
  -7   6   2       80.01       72.33      1.56 o
  -6   6   2      843.48      782.16      8.07 o
  -5   6   2      158.64      154.77      2.18 o
  -4   6   2      289.65      256.22      2.58 o
  -3   6   2      351.64      327.26      3.34 o
  -2   6   2       16.63       12.30      0.59 o
  -1   6   2     2390.95     2471.61     23.04 o
   0   6   2     1446.73     1414.86     27.40 o
   1   6   2      127.58      118.87      1.56 o
   2   6   2      849.91      816.07      8.09 o
   3   6   2       65.15       63.02      1.46 o
   4   6   2       32.66       37.75      1.16 o
   5   6   2      274.61      316.67      3.99 o
   6   6   2     1060.03     1076.17     10.90 o
   7   6   2       46.81       49.37      1.29 o
   8   6   2      283.46      280.64      3.84 o
   9   6   2       24.66       28.05      1.33 o
  10   6   2      374.62      390.40      5.81 o
  11   6   2        1.26        1.12      0.67 o
  12   6   2       49.72       56.71      3.93 o
 -11   7   2       28.92       29.77      1.62 o
 -10   7   2       35.50       35.76      1.58 o
  -9   7   2        0.02       -0.35      0.42 o
  -8   7   2       42.01       40.90      1.31 o
  -7   7   2       15.25       14.79      0.94 o
  -6   7   2      399.48      395.54      5.32 o
  -5   7   2     2830.18     2737.71     29.05 o
  -4   7   2      322.37      303.23      3.67 o
  -3   7   2      800.88      784.21      7.91 o
  -2   7   2      381.79      381.68      5.22 o
  -1   7   2      309.52      304.05      4.27 o
   0   7   2      453.17      495.05      6.91 o
   1   7   2       81.91       79.33      1.14 o
   2   7   2       95.14      105.50      1.79 o
   3   7   2      751.60      780.38      8.90 o
   4   7   2      282.35      262.92      3.69 o
   5   7   2     1885.36     1791.43     19.51 o
   6   7   2      683.63      729.32      7.82 o
   7   7   2      441.54      442.32      5.32 o
   8   7   2      154.11      151.48      2.61 o
   9   7   2       28.87       26.04      1.58 o
  10   7   2      173.52      179.15      3.53 o
  11   7   2        0.60        0.07      0.61 o
 -11   8   2       47.66       50.51      2.00 o
 -10   8   2      195.83      195.53      3.79 o
  -9   8   2       90.63       93.28      2.14 o
  -8   8   2       65.93       65.62      1.69 o
  -7   8   2      136.63      140.52      2.75 o
  -6   8   2       33.47       34.56      1.24 o
  -5   8   2      271.92      285.43      4.14 o
  -4   8   2     1959.13     1843.34     17.82 o
  -3   8   2        0.36        0.35      0.30 o
  -2   8   2      168.29      190.47      2.87 o
  -1   8   2      448.55      430.18      4.75 o
   0   8   2     1510.54     1508.35     16.23 o
   1   8   2       39.70       36.32      0.95 o
   2   8   2       89.23       83.06      1.37 o
   3   8   2      574.07      518.91      6.35 o
   4   8   2        0.12        0.04      0.30 o
   5   8   2        1.40        2.34      0.45 o
   6   8   2      129.53      133.13      2.25 o
   7   8   2      106.91      109.36      2.13 o
   8   8   2       81.32       92.85      2.04 o
   9   8   2       24.19       25.61      1.46 o
  10   8   2       76.79       78.32      2.30 o
  11   8   2       65.08       67.34      2.27 o
 -11   9   2       28.50       28.25      1.71 o
 -10   9   2       37.85       35.83      1.76 o
  -9   9   2       25.30       23.53      1.25 o
  -8   9   2      149.09      147.47      2.71 o
  -7   9   2      231.28      223.87      4.84 o
  -6   9   2       27.63       28.77      1.42 o
  -5   9   2       68.72       75.40      1.82 o
  -4   9   2       45.19       42.90      1.16 o
  -3   9   2     1333.99     1292.36     11.64 o
  -2   9   2      676.26      677.18      7.17 o
  -1   9   2      175.38      178.16      2.47 o
   0   9   2      129.00      131.93      2.29 o
   1   9   2       11.52       10.21      0.61 o
   2   9   2       13.39       15.98      0.62 o
   3   9   2     1237.99     1119.53     12.62 o
   4   9   2       63.40       51.03      1.38 o
   5   9   2      225.58      234.18      3.67 o
   6   9   2      183.89      175.67      2.76 o
   7   9   2      442.33      429.75      5.38 o
   8   9   2      372.73      378.68      5.10 o
   9   9   2       81.16       91.56      2.50 o
  10   9   2        8.79       12.36      1.91 o
 -10  10   2        2.55        0.15      0.71 o
  -9  10   2       27.68       26.36      1.55 o
  -8  10   2       41.28       40.77      1.67 o
  -7  10   2      126.26      123.73      3.13 o
  -6  10   2       15.17       16.06      1.22 o
  -5  10   2        6.84        9.45      0.93 o
  -4  10   2      210.77      212.62      3.41 o
  -3  10   2       13.19       13.36      1.09 o
  -2  10   2     1446.69     1428.64     15.83 o
  -1  10   2      179.95      184.40      2.95 o
   0  10   2       47.83       51.02      1.15 o
   1  10   2      128.01      122.30      3.37 o
   2  10   2      105.20       97.40      2.25 o
   3  10   2        0.25       -0.08      0.48 o
   4  10   2        0.25        1.04      0.50 o
   5  10   2        0.38        1.36      0.73 o
   6  10   2      465.90      482.13      7.89 o
   7  10   2       27.84       25.52      1.39 o
   8  10   2       32.70       29.19      3.52 o
   9  10   2       10.44       11.63      1.40 o
  10  10   2       42.29       43.56      3.69 o
  -9  11   2       36.06       33.25      2.11 o
  -8  11   2      141.07      143.55      3.65 o
  -7  11   2       36.17       39.43      1.86 o
  -6  11   2        2.51        3.30      0.77 o
  -5  11   2       28.94       29.86      1.48 o
  -4  11   2       61.46       58.08      1.63 o
  -3  11   2       25.44       24.11      1.47 o
  -2  11   2       63.48       69.59      1.70 o
  -1  11   2      155.58      162.57      2.80 o
   0  11   2       49.48       44.01      0.97 o
   1  11   2      180.70      155.95      3.01 o
   2  11   2        2.21        0.53      0.38 o
   3  11   2      274.86      252.15      4.57 o
   4  11   2        0.50        0.07      0.49 o
   5  11   2       69.39       68.53      2.57 o
   6  11   2       28.19       24.19      1.90 o
   7  11   2       35.57       42.72      2.07 o
   8  11   2        0.20       -0.27      0.71 o
   9  11   2       28.73       25.99      1.97 o
  -8  12   2       13.55       16.59      1.53 o
  -7  12   2       14.69       14.41      1.82 o
  -6  12   2       15.92       16.83      1.36 o
  -5  12   2       45.47       51.56      1.95 o
  -4  12   2       84.99       79.94      2.02 o
  -3  12   2        2.27        1.05      0.46 o
  -2  12   2        0.02       -0.34      0.34 o
  -1  12   2       23.13       23.52      1.11 o
   0  12   2       14.72       14.60      0.70 o
   1  12   2      165.63      169.07      3.28 o
   2  12   2       11.25       13.39      0.98 o
   3  12   2      116.83      106.58      2.69 o
   4  12   2       77.65       78.63      2.37 o
   5  12   2      107.77      105.37      2.95 o
   6  12   2       12.74       11.43      1.20 o
   7  12   2        2.94        2.51      0.96 o
   8  12   2       18.50       23.25      1.86 o
  -7  13   2        2.20        0.95      1.29 o
  -6  13   2      191.76      196.46      7.21 o
  -5  13   2      539.76      554.62     10.44 o
  -4  13   2        8.56        7.71      0.93 o
  -3  13   2      298.03      300.40      5.22 o
  -2  13   2      196.65      206.99      3.98 o
  -1  13   2      213.28      209.22      3.53 o
   0  13   2        0.03        0.64      0.32 o
   1  13   2      317.63      310.42      4.35 o
   2  13   2       64.78       64.46      1.99 o
   3  13   2       60.48       60.57      2.02 o
   4  13   2       24.76       21.63      1.93 o
   5  13   2      331.55      313.74      6.76 o
   6  13   2       19.29       21.32      1.66 o
   7  13   2        0.13        0.40      0.74 o
  -6  14   2       23.41       17.08      2.36 o
  -5  14   2       10.84       13.13      1.97 o
  -4  14   2        0.34       -0.14      0.87 o
  -3  14   2       16.34       14.85      1.80 o
  -2  14   2      153.30      162.87      5.45 o
  -1  14   2       19.05       21.84      1.76 o
   0  14   2        2.41        3.44      0.49 o
   1  14   2      110.63      114.72      2.38 o
   2  14   2      112.49      111.38      4.08 o
   3  14   2      291.97      292.52      6.44 o
   4  14   2        7.78        7.87      2.28 o
   5  14   2       11.16        9.71      1.35 o
   6  14   2        4.10        5.57      1.20 o
  -5  15   2       35.09       32.73      2.83 o
  -4  15   2      251.21      269.37      8.45 o
  -3  15   2      465.81      483.41     12.80 o
  -2  15   2        6.81        7.87      1.36 o
  -1  15   2       37.62       42.29      2.41 o
   0  15   2       29.50       29.96      1.10 o
   1  15   2       45.89       44.61      1.40 o
   2  15   2        6.74        6.04      0.68 o
   3  15   2      205.66      214.08      5.27 o
   4  15   2      103.61      109.40      3.90 o
  -2  16   2        3.94        4.33      1.19 o
  -1  16   2        5.74        7.55      1.29 o
   0  16   2       56.03       58.02      2.22 o
   1  16   2      130.35      139.94      3.53 o
   2  16   2        9.94        9.30      0.84 o
 -13   1   3       45.12       45.95      1.50 o
 -12   1   3       38.90       38.73      1.08 o
 -11   1   3        2.20        1.82      0.40 o
 -10   1   3      192.51      191.64      2.64 o
  -9   1   3       18.76       16.90      0.77 o
  -8   1   3       57.81       55.04      1.11 o
  -7   1   3      140.14      142.73      1.86 o
  -6   1   3      280.05      290.36      3.00 o
  -5   1   3        5.49        3.16      0.29 o
  -4   1   3       61.80       93.51      1.33 o
  -3   1   3       80.94       74.47      1.14 o
  -2   1   3     1896.37     2004.37     15.51 o
  -1   1   3       74.90       89.60      0.95 o
   0   1   3      754.53      817.72      7.63 o
   1   1   3      856.77      911.25     10.82 o
   2   1   3        3.02        7.03      0.25 o
   3   1   3       21.82       28.50      0.52 o
   4   1   3      843.97      868.81      7.56 o
   5   1   3      135.83      138.95      1.96 o
   6   1   3      128.58      152.15      1.92 o
   7   1   3      137.49      129.98      1.74 o
   8   1   3      165.08      167.95      2.18 o
   9   1   3       18.68       18.79      1.04 o
  10   1   3       42.15       43.76      1.11 o
  11   1   3        8.19        8.14      0.62 o
  12   1   3        4.04        4.11      0.54 o
 -13   2   3       50.42       46.67      2.19 o
 -12   2   3      121.23      127.28      2.56 o
 -11   2   3      123.86      124.99      2.39 o
 -10   2   3       67.02       72.81      1.36 o
  -9   2   3       98.27       98.10      1.56 o
  -8   2   3       22.79       20.67      1.10 o
  -7   2   3     1238.63     1273.32     10.46 o
  -6   2   3       14.26       21.79      1.30 o
  -5   2   3     2538.69     2744.79     22.12 o
  -4   2   3      433.58      448.17      4.49 o
  -3   2   3     4059.12     4482.72     42.66 o
  -2   2   3      373.92      350.99      5.71 o
  -1   2   3      164.95      194.92      2.06 o
   0   2   3     1560.33     1660.37     19.65 o
   1   2   3     7057.76     7496.00     57.85 o
   2   2   3      307.17      348.32      5.87 o
   3   2   3     3127.94     3250.17     33.42 o
   4   2   3     1667.76     1807.92     14.43 o
   5   2   3      343.66      363.84      3.31 o
   6   2   3      212.38      221.64      2.29 o
   7   2   3      339.84      351.50      3.41 o
   8   2   3      166.40      162.45      2.57 o
   9   2   3      211.82      208.69      2.64 o
  10   2   3      104.02      104.13      1.92 o
  11   2   3      320.01      329.28      3.86 o
  12   2   3      261.14      270.20      4.05 o
 -12   3   3      277.73      285.85      4.86 o
 -11   3   3       33.46       32.37      1.69 o
 -10   3   3      105.72      101.66      2.02 o
  -9   3   3       33.84       32.17      1.07 o
  -8   3   3      154.62      159.38      2.37 o
  -7   3   3      504.65      496.39      4.96 o
  -6   3   3       76.92       62.70      1.31 o
  -5   3   3      274.10      254.57      2.90 o
  -4   3   3     1623.50     1586.34     16.62 o
  -2   3   3     1918.77     2102.56     21.52 o
  -1   3   3     1482.24     1600.97     18.75 o
   0   3   3       69.73       79.04      2.02 o
   1   3   3      686.26      764.15     11.43 o
   2   3   3        0.50        0.12      0.13 o
   3   3   3     1381.14     1412.37     14.87 o
   4   3   3       66.16      101.67      1.34 o
   5   3   3      188.75      174.50      2.15 o
   6   3   3      517.96      506.65      4.50 o
   7   3   3      483.61      486.89      4.84 o
   8   3   3      120.77      112.64      2.16 o
   9   3   3       57.85       54.14      1.16 o
  10   3   3       10.73       12.98      0.98 o
  11   3   3        0.53       -0.07      0.51 o
  12   3   3       12.29       10.74      0.92 o
 -12   4   3      125.51      127.89      3.03 o
 -11   4   3      131.07      134.76      2.95 o
 -10   4   3      114.63      112.52      2.16 o
  -9   4   3      312.96      304.71      3.94 o
  -8   4   3      475.72      469.97      4.93 o
  -7   4   3     1147.25     1138.05     10.31 o
  -6   4   3        0.06        0.45      0.21 o
  -5   4   3      157.48      156.05      2.13 o
  -4   4   3      613.97      669.34      5.61 o
  -3   4   3      534.11      618.58      8.45 o
  -2   4   3     2042.52     2238.12     28.53 o
  -1   4   3     2489.68     2671.95     29.16 o
   0   4   3      460.83      409.15      9.54 o
   1   4   3     2539.09     2592.81     26.89 o
   2   4   3     4321.33     4436.99     46.01 o
   3   4   3     3683.20     3802.61     35.01 o
   4   4   3       51.37       45.19      0.93 o
   5   4   3       75.66       86.47      2.66 o
   6   4   3        1.72        0.75      0.29 o
   7   4   3      146.08      153.66      2.36 o
   8   4   3       95.51       98.80      2.76 o
   9   4   3      430.03      425.11      5.84 o
  10   4   3      374.81      376.90      5.54 o
  11   4   3       82.32       86.21      2.35 o
  12   4   3      468.53      481.44      7.11 o
 -12   5   3       72.93       69.96      2.27 o
 -11   5   3        0.44       -0.37      0.59 o
 -10   5   3        1.90        2.17      0.63 o
  -9   5   3        0.01        0.22      0.49 o
  -8   5   3       29.80       26.07      1.02 o
  -7   5   3       17.05       16.79      0.84 o
  -6   5   3      403.38      401.43      4.05 o
  -5   5   3      282.42      250.34      3.03 o
  -4   5   3      459.32      512.72      4.89 o
  -3   5   3     2032.98     2046.22     18.82 o
  -2   5   3      136.50      111.63      1.34 o
  -1   5   3        5.63       11.32      0.28 o
   0   5   3       51.42       60.15      0.83 o
   1   5   3       26.13       37.39      1.92 o
   2   5   3        4.96        5.85      0.71 o
   3   5   3      367.74      349.46      4.94 o
   4   5   3      314.82      356.06      4.40 o
   5   5   3     1193.91     1204.51     11.86 o
   6   5   3       33.88       27.15      1.09 o
   7   5   3      343.13      309.41      3.93 o
   8   5   3       12.32       14.36      0.85 o
   9   5   3       67.47       66.94      1.86 o
  10   5   3        0.96        1.19      0.57 o
  11   5   3       27.00       27.66      1.50 o
  12   5   3        7.54        7.35      1.01 o
 -12   6   3       18.80       17.14      1.40 o
 -11   6   3        1.95        1.77      0.70 o
 -10   6   3      266.47      259.94      4.36 o
  -9   6   3      150.14      145.32      2.88 o
  -8   6   3       31.35       33.49      1.20 o
  -7   6   3        1.14        0.78      0.34 o
  -6   6   3      366.45      346.77      4.10 o
  -5   6   3      218.40      216.71      2.78 o
  -4   6   3      427.71      411.86      4.12 o
  -3   6   3      498.88      523.62      5.02 o
  -2   6   3      364.33      336.79      3.09 o
  -1   6   3        0.35        0.33      0.12 o
   0   6   3     1911.61     2007.20     20.45 o
   1   6   3      346.54      355.68      3.80 o
   2   6   3     1394.37     1337.69     35.12 o
   3   6   3       39.43       37.44      4.08 o
   4   6   3       15.66       24.97      0.98 o
   5   6   3     1668.18     1679.39     16.24 o
   6   6   3      496.00      519.40      5.82 o
   7   6   3      156.13      160.24      2.52 o
   8   6   3       12.62       13.67      0.92 o
   9   6   3       34.94       33.89      1.40 o
  10   6   3      519.67      527.15      7.27 o
  11   6   3       41.47       42.44      1.82 o
 -11   7   3       27.66       24.73      1.51 o
 -10   7   3        3.72        4.28      0.78 o
  -9   7   3        6.49        8.28      0.77 o
  -8   7   3        4.67        4.90      0.61 o
  -7   7   3       19.19       21.58      1.09 o
  -6   7   3      389.54      382.46      5.19 o
  -5   7   3       94.54      103.38      2.04 o
  -4   7   3       58.69       67.16      1.35 o
  -3   7   3       24.45       24.08      0.63 o
  -2   7   3      276.98      275.83      2.88 o
  -1   7   3        7.53       12.54      0.52 o
   0   7   3       28.00       23.46      0.65 o
   1   7   3        0.09        1.00      0.54 o
   2   7   3       11.97       11.88      1.21 o
   3   7   3      154.90      162.34      4.18 o
   4   7   3       57.79       69.15      2.27 o
   5   7   3      190.14      136.96      2.14 o
   6   7   3      515.65      509.77      6.80 o
   7   7   3        0.70        0.84      0.45 o
   8   7   3       46.17       49.56      1.43 o
   9   7   3       10.09       10.52      0.85 o
  10   7   3        0.01       -0.52      0.52 o
  11   7   3       18.33       18.49      1.94 o
 -11   8   3       32.10       32.22      1.76 o
 -10   8   3      159.05      159.72      3.38 o
  -9   8   3       22.36       21.95      1.28 o
  -8   8   3        8.35        9.48      0.79 o
  -7   8   3        4.44        5.75      0.67 o
  -6   8   3       55.07       53.10      1.54 o
  -5   8   3        6.82        4.81      0.51 o
  -4   8   3     1120.37     1106.11     11.16 o
  -3   8   3      274.90      271.95      3.08 o
  -2   8   3      363.78      367.51      3.22 o
  -1   8   3      223.86      207.21      5.39 o
   0   8   3       18.45       21.35      0.59 o
   1   8   3      292.04      287.58      3.75 o
   2   8   3      142.96      121.61      2.02 o
   3   8   3       18.58       16.48      1.28 o
   4   8   3        1.82        1.74      0.60 o
   5   8   3        7.17       11.45      1.52 o
   6   8   3       96.81       85.06      1.74 o
   7   8   3      441.34      447.86      5.47 o
   8   8   3      651.45      659.72      7.62 o
   9   8   3        6.04        4.26      0.80 o
  10   8   3       41.79       39.64      2.99 o
  11   8   3        0.63        3.47      1.98 o
 -10   9   3        0.07       -0.57      0.70 o
  -9   9   3       16.51       15.39      1.20 o
  -8   9   3        0.51        0.23      0.61 o
  -7   9   3       44.04       46.66      1.86 o
  -6   9   3      273.04      273.87      4.92 o
  -5   9   3       12.87       14.89      1.00 o
  -4   9   3        2.14        2.19      0.48 o
  -3   9   3      879.81      865.67     10.12 o
  -2   9   3      198.50      207.76      2.90 o
  -1   9   3      192.64      184.42      2.91 o
   0   9   3        4.98        5.50      0.41 o
   1   9   3       29.44       32.10      2.00 o
   2   9   3       35.97       29.67      1.14 o
   3   9   3        0.75        8.95      0.79 o
   4   9   3        0.32        1.82      0.71 o
   5   9   3      373.72      347.22      5.94 o
   6   9   3       34.60       36.87      1.38 o
   7   9   3      375.12      363.52      9.83 o
   8   9   3      281.43      269.91      5.51 o
   9   9   3       14.02       10.45      1.29 o
  10   9   3        6.24        5.63      1.75 o
 -10  10   3      169.27      171.30      4.24 o
  -9  10   3      151.72      154.67      3.35 o
  -8  10   3      269.82      273.70      5.33 o
  -7  10   3       65.93       69.37      2.32 o
  -6  10   3       31.21       33.36      1.59 o
  -5  10   3       21.36       23.30      1.19 o
  -4  10   3        1.01        1.10      0.42 o
  -3  10   3       33.38       34.57      1.23 o
  -2  10   3     2628.77     2603.61     27.86 o
  -1  10   3      252.05      256.31      3.80 o
   0  10   3       66.99       63.99      1.93 o
   1  10   3      652.41      599.29      8.52 o
   2  10   3      434.83      421.59      6.49 o
   3  10   3      139.66      144.16      3.10 o
   4  10   3        0.09        1.94      0.53 o
   5  10   3       37.87       37.33      1.66 o
   6  10   3        2.59        3.66      0.80 o
   7  10   3        3.08        2.46      0.78 o
   8  10   3      202.61      198.34      4.65 o
   9  10   3      139.66      137.76      3.93 o
  -9  11   3       54.34       53.75      2.78 o
  -8  11   3       24.86       23.90      1.68 o
  -7  11   3        1.60        0.82      0.68 o
  -6  11   3      360.57      359.01      6.22 o
  -5  11   3       84.19       84.19      2.11 o
  -4  11   3       96.98       96.63      2.22 o
  -3  11   3      305.27      324.81      5.45 o
  -2  11   3        0.65        1.01      0.51 o
  -1  11   3      561.40      547.84      8.12 o
   0  11   3       64.36       71.62      1.89 o
   1  11   3       84.50       67.65      1.81 o
   2  11   3        0.70        0.21      0.38 o
   3  11   3      262.55      225.78      4.28 o
   4  11   3       86.24       91.44      2.55 o
   5  11   3      659.39      639.74      9.82 o
   6  11   3        0.46        0.09      0.90 o
   7  11   3      180.29      176.87      5.52 o
   8  11   3       12.87       10.29      1.31 o
   9  11   3       48.91       44.82      4.36 o
  -8  12   3       69.55       71.25      3.13 o
  -7  12   3       47.82       51.97      2.57 o
  -6  12   3       44.43       46.95      5.23 o
  -5  12   3      139.98      147.76      4.17 o
  -4  12   3      147.74      155.54      3.41 o
  -3  12   3       12.36       12.97      1.08 o
  -2  12   3       88.59       94.94      3.23 o
  -1  12   3      199.92      190.45      3.33 o
   0  12   3     1710.06     1700.24     18.80 o
   1  12   3       93.72       94.34      2.30 o
   2  12   3        0.70        1.34      0.56 o
   3  12   3      154.97      159.03      3.50 o
   4  12   3       34.35       32.78      1.63 o
   5  12   3       64.07       62.16      2.39 o
   6  12   3       31.14       27.76      1.83 o
   7  12   3        7.71        9.44      1.37 o
   8  12   3      182.16      191.63      7.77 o
  -7  13   3        0.90        1.15      0.95 o
  -6  13   3        8.82       11.45      1.50 o
  -5  13   3      123.12      123.97      3.85 o
  -4  13   3      243.39      248.05      4.73 o
  -3  13   3        4.63        5.42      0.82 o
  -2  13   3        1.18        1.30      0.57 o
  -1  13   3        3.17        2.54      0.60 o
   0  13   3       19.99       19.15      0.83 o
   1  13   3        0.32        0.67      0.37 o
   2  13   3       12.94       10.55      0.96 o
   3  13   3      119.93      111.22      2.87 o
   4  13   3       10.73        9.55      1.07 o
   5  13   3       39.42       41.88      2.17 o
   6  13   3       32.80       33.04      1.96 o
   7  13   3       24.47       19.13      1.68 o
  -6  14   3      135.15      135.85      5.96 o
  -5  14   3       22.09       23.77      2.62 o
  -4  14   3       55.04       57.59      2.61 o
  -3  14   3        1.50        2.28      0.71 o
  -2  14   3        0.37        0.69      0.59 o
  -1  14   3        7.80        7.94      0.93 o
   0  14   3       19.27       22.66      1.00 o
   1  14   3       29.32       31.58      1.15 o
   2  14   3       88.10       88.78      2.49 o
   3  14   3       14.24       15.78      1.27 o
   4  14   3        1.63        0.42      0.94 o
   5  14   3       26.89       26.54      1.74 o
   6  14   3        1.17        1.21      0.81 o
  -5  15   3        5.32        5.18      1.56 o
  -4  15   3        7.27        7.60      1.64 o
  -3  15   3       71.01       79.91      3.92 o
  -2  15   3      116.78      125.74      4.86 o
  -1  15   3      131.84      135.10      4.89 o
   0  15   3       20.02       19.78      0.96 o
   1  15   3       84.11       77.30      1.99 o
   2  15   3       36.63       38.31      1.96 o
   3  15   3        0.07        0.46      1.55 o
   4  15   3        0.11        0.63      0.77 o
  -2  16   3       49.27       51.31      3.07 o
  -1  16   3       45.62       47.07      2.79 o
   0  16   3      105.87      108.51      2.58 o
   1  16   3        2.04        1.40      0.51 o
 -13   0   4        0.23        0.78      0.54 o
 -12   0   4       14.17       16.08      1.32 o
 -11   0   4      423.24      426.03      6.84 o
 -10   0   4      582.66      589.33      8.54 o
  -9   0   4      643.38      619.75      8.68 o
  -8   0   4      410.30      418.32      6.12 o
  -7   0   4       86.97       78.79      1.82 o
  -6   0   4       60.53       81.10      1.80 o
  -5   0   4     2471.52     2686.92     27.89 o
  -4   0   4      819.81      921.99      9.94 o
  -3   0   4     1764.03     2011.58     32.67 o
  -2   0   4     1086.18     1070.05     11.06 o
  -1   0   4     5513.90     5669.81     57.92 o
   0   0   4     7368.53     7553.26     78.20 o
   1   0   4      716.49      837.23      9.23 o
   2   0   4      723.12      751.74      8.07 o
   3   0   4     2253.33     2250.00     23.27 o
   4   0   4     1675.27     1831.31     19.88 o
   5   0   4     2852.43     2918.83     30.27 o
   6   0   4      750.30      823.76     10.53 o
   7   0   4      307.88      312.64      4.72 o
   8   0   4       22.20       22.10      1.02 o
   9   0   4       50.51       52.23      1.63 o
  10   0   4      161.88      156.00      3.23 o
  11   0   4      303.83      315.25      5.40 o
  12   0   4       56.56       61.03      2.10 o
 -13   1   4       55.84       58.65      2.01 o
 -12   1   4        0.51        0.07      0.36 o
 -11   1   4        0.03        0.81      0.44 o
 -10   1   4      179.99      188.67      2.63 o
  -9   1   4       45.41       45.45      1.12 o
  -8   1   4       86.83       79.69      1.38 o
  -7   1   4      113.13      119.69      1.66 o
  -6   1   4      599.56      610.64      5.67 o
  -5   1   4     1406.47     1462.33     12.51 o
  -4   1   4     1777.61     1892.31     14.79 o
  -3   1   4      266.97      256.31      3.09 o
  -2   1   4     1512.39     1636.28     13.76 o
  -1   1   4      628.71      818.66      7.04 o
   0   1   4     2829.66     2945.54     27.17 o
   1   1   4        3.83        4.81      0.26 o
   2   1   4       78.49       94.24      1.02 o
   3   1   4     1975.88     2026.00     18.62 o
   4   1   4     1007.81     1010.38     17.83 o
   5   1   4     1676.05     1754.33     16.66 o
   6   1   4      618.97      594.06      5.66 o
   7   1   4      362.58      350.98      3.66 o
   8   1   4       46.59       41.27      0.96 o
   9   1   4       58.28       57.58      1.21 o
  10   1   4       45.22       45.51      1.15 o
  11   1   4       32.32       34.31      1.09 o
  12   1   4        9.42        8.26      0.92 o
 -12   2   4       25.73       28.38      1.34 o
 -11   2   4       45.57       46.80      1.47 o
 -10   2   4       93.48       94.83      1.58 o
  -9   2   4      342.39      332.92      4.17 o
  -8   2   4      122.36      110.71      1.69 o
  -7   2   4      320.55      312.59      3.33 o
  -6   2   4       62.84       65.84      1.02 o
  -5   2   4        5.44        2.60      0.25 o
  -4   2   4      177.66      189.23      2.03 o
  -3   2   4      385.95      490.93      5.34 o
  -2   2   4     2726.69     2925.34     37.92 o
  -1   2   4        5.01        4.02      0.25 o
   1   2   4      956.19      949.00     17.54 o
   2   2   4       24.61       17.56      0.38 o
   3   2   4      993.62     1009.70      8.78 o
   4   2   4      389.16      401.21      3.85 o
   5   2   4       37.68       34.42      0.73 o
   6   2   4       64.91       67.05      1.13 o
   7   2   4      123.63      120.67      1.86 o
   8   2   4       32.55       28.27      0.89 o
   9   2   4      136.56      134.55      2.19 o
  10   2   4       38.85       42.71      1.09 o
  11   2   4        5.75        6.93      0.57 o
  12   2   4       10.11        9.84      0.88 o
 -12   3   4      301.70      307.66      4.46 o
 -11   3   4        0.18        0.10      0.47 o
 -10   3   4       13.49       13.91      0.87 o
  -9   3   4       13.31       11.44      0.83 o
  -8   3   4       38.60       35.59      1.04 o
  -7   3   4        0.41        0.13      0.27 o
  -6   3   4        1.57        2.54      0.32 o
  -5   3   4       56.69       61.06      1.07 o
  -4   3   4      323.11      367.14      3.30 o
  -3   3   4        5.54        7.78      0.46 o
  -2   3   4     1286.40     1438.39     14.20 o
  -1   3   4     1510.78     1728.12     23.47 o
   0   3   4      168.37      188.49      3.18 o
   1   3   4      169.56      204.50      2.12 o
   2   3   4      355.95      399.45      4.17 o
   3   3   4       42.48       57.18      0.89 o
   4   3   4        3.55        2.97      0.27 o
   5   3   4      193.14      191.84      2.00 o
   6   3   4        3.75        5.15      0.34 o
   7   3   4      151.03      142.26      1.90 o
   8   3   4       70.70       68.99      1.34 o
   9   3   4       75.74       69.95      1.39 o
  10   3   4       52.91       54.34      1.75 o
  11   3   4        0.54       -0.33      0.47 o
  12   3   4       25.40       23.46      1.26 o
 -12   4   4       13.92       13.69      1.23 o
 -11   4   4        0.00       -0.21      0.54 o
 -10   4   4       56.04       56.10      1.86 o
  -9   4   4       43.30       45.53      1.27 o
  -8   4   4        0.20        0.32      0.31 o
  -7   4   4        1.07        0.25      0.43 o
  -6   4   4        7.13        6.76      0.42 o
  -5   4   4       76.56       85.52      1.54 o
  -4   4   4        3.40        5.33      0.33 o
  -3   4   4     1258.99     1444.16     17.57 o
  -2   4   4        6.36       13.38      0.37 o
  -1   4   4     1964.29     2146.00     51.72 o
   0   4   4       88.33       94.94      2.10 o
   1   4   4       23.34       22.69      0.56 o
   2   4   4       79.84       87.79      1.30 o
   3   4   4      876.66      955.10     10.32 o
   4   4   4      327.91      326.97      4.06 o
   5   4   4        9.47        6.41      0.55 o
   6   4   4      395.75      385.65      5.98 o
   7   4   4       15.81       17.47      1.28 o
   8   4   4       11.36       12.23      1.05 o
   9   4   4      100.65       99.29      2.26 o
  10   4   4       38.40       37.84      1.52 o
  11   4   4       28.85       30.23      1.54 o
  12   4   4       62.71       67.01      1.93 o
 -12   5   4        4.60        4.70      0.92 o
 -11   5   4        0.18        0.35      0.62 o
 -10   5   4        3.17        2.21      0.63 o
  -9   5   4       86.01       88.22      1.80 o
  -8   5   4       18.92       17.11      0.84 o
  -7   5   4       52.14       50.30      0.99 o
  -6   5   4       81.49       84.89      1.33 o
  -5   5   4     1382.62     1433.93     12.48 o
  -4   5   4       96.08       86.27      1.26 o
  -3   5   4      125.36      162.92      2.13 o
  -2   5   4      550.61      526.62      8.58 o
  -1   5   4       13.91       18.80      0.47 o
   0   5   4       19.20       17.13      1.19 o
   1   5   4       30.02       37.34      0.76 o
   2   5   4        3.26        5.38      0.37 o
   3   5   4      468.88      497.34      5.73 o
   4   5   4       33.47       28.62      1.11 o
   5   5   4      320.95      319.15      3.79 o
   6   5   4      138.62      131.06      2.08 o
   7   5   4       55.75       37.79      1.11 o
   8   5   4       85.68       85.10      1.80 o
   9   5   4       71.07       71.17      3.07 o
  10   5   4       19.30       20.86      1.28 o
  11   5   4        5.89        5.80      0.88 o
 -12   6   4        0.46        0.55      0.70 o
 -11   6   4       19.43       17.12      1.33 o
 -10   6   4      111.20      112.75      3.24 o
  -9   6   4      403.85      405.12      5.96 o
  -8   6   4      431.92      422.67      5.21 o
  -7   6   4       71.07       69.47      1.48 o
  -6   6   4      299.21      322.16      4.74 o
  -5   6   4      407.99      425.05      4.35 o
  -4   6   4       52.68       46.32      0.93 o
  -3   6   4        7.27        9.45      0.49 o
  -2   6   4      553.93      576.49      7.91 o
  -1   6   4       15.72        7.50      0.31 o
   0   6   4      814.99      758.32      7.69 o
   1   6   4     1809.39     1837.46     22.39 o
   3   6   4      257.47      230.33      3.02 o
   4   6   4      406.04      370.88      4.56 o
   5   6   4     1367.95     1334.44     13.15 o
   6   6   4       45.46       40.74      1.14 o
   7   6   4       80.47       79.95      1.67 o
   8   6   4       26.89       27.00      1.09 o
   9   6   4      215.53      219.25      3.78 o
  10   6   4        1.19        1.68      0.69 o
  11   6   4      103.44      104.26      3.27 o
 -11   7   4       29.33       27.02      1.60 o
 -10   7   4       10.39        8.65      1.55 o
  -9   7   4        1.05        0.44      0.69 o
  -8   7   4       64.58       63.20      1.83 o
  -7   7   4      259.25      263.68      4.05 o
  -6   7   4      458.51      431.47      5.71 o
  -5   7   4       21.10       26.89      0.91 o
  -4   7   4     1201.83     1232.07     12.23 o
  -3   7   4      837.16      821.17     10.13 o
  -2   7   4      231.03      229.49      3.00 o
  -1   7   4      133.63      127.23      1.87 o
   0   7   4       82.31       82.58      2.02 o
   1   7   4        1.81        6.29      0.74 o
   2   7   4      332.65      346.25      9.71 o
   3   7   4      175.52      166.29      2.56 o
   4   7   4      815.35      779.50      8.04 o
   5   7   4      357.86      456.49      5.20 o
   6   7   4       20.84       20.14      0.87 o
   7   7   4      953.25      918.43      9.75 o
   8   7   4       85.19       91.75      1.99 o
   9   7   4       61.27       60.09      3.07 o
  10   7   4        1.40        1.85      1.11 o
  11   7   4        0.47        0.45      1.03 o
 -11   8   4      221.35      225.36      4.99 o
 -10   8   4      143.97      138.35      3.91 o
  -9   8   4       20.94       16.84      1.21 o
  -8   8   4      446.27      450.84      7.35 o
  -7   8   4      597.11      594.18      8.91 o
  -6   8   4      108.07      109.47      3.22 o
  -5   8   4        4.40        4.48      0.58 o
  -4   8   4      191.59      188.73      3.09 o
  -3   8   4        0.19        0.66      0.35 o
  -2   8   4      947.64      918.59      7.87 o
  -1   8   4        0.59        0.85      0.21 o
   0   8   4     1089.33     1024.75     11.40 o
   1   8   4      177.58      159.38      2.95 o
   2   8   4      663.19      623.86      8.80 o
   3   8   4      752.86      677.54      9.58 o
   4   8   4      249.14      244.26      4.43 o
   5   8   4        3.81        3.93      0.66 o
   6   8   4       30.23       24.48      1.47 o
   7   8   4      274.79      270.96      5.28 o
   8   8   4      214.44      215.88      4.73 o
   9   8   4      101.01       98.03      3.16 o
  10   8   4       57.68       62.19      4.60 o
 -10   9   4       31.24       31.14      3.17 o
  -9   9   4        0.02       -0.07      0.59 o
  -8   9   4       31.44       28.81      1.83 o
  -7   9   4        0.78        0.83      0.61 o
  -6   9   4      171.96      176.41      3.70 o
  -5   9   4       37.19       35.72      1.30 o
  -4   9   4     1227.15     1214.34     13.83 o
  -3   9   4       11.99       12.11      0.80 o
  -2   9   4       48.19       48.03      1.32 o
  -1   9   4      848.56      826.82     10.00 o
   0   9   4       13.43       15.14      0.77 o
   1   9   4       54.38       58.54      1.60 o
   2   9   4      105.40       90.20      2.17 o
   3   9   4       11.13       24.33      1.94 o
   4   9   4       18.10       27.67      1.32 o
   5   9   4      608.44      565.86      8.72 o
   6   9   4      368.65      380.84      6.62 o
   7   9   4      321.84      332.13      9.46 o
   8   9   4      104.71      100.67      3.87 o
   9   9   4       98.82       97.79      3.23 o
  10   9   4        4.73        4.15      1.42 o
 -10  10   4        9.43        7.83      1.52 o
  -9  10   4       95.50       91.81      2.95 o
  -8  10   4        1.53        3.10      1.74 o
  -7  10   4       17.11       14.84      1.52 o
  -6  10   4       62.16       66.89      3.03 o
  -5  10   4       35.25       33.91      1.94 o
  -4  10   4       55.78       56.02      1.95 o
  -3  10   4       18.99       20.44      1.26 o
  -2  10   4        0.45        1.59      0.33 o
  -1  10   4        5.75        7.08      0.60 o
   0  10   4      238.25      232.29      3.98 o
   1  10   4        9.76        8.65      0.74 o
   2  10   4      123.79      113.27      2.60 o
   3  10   4        2.19        1.40      0.49 o
   4  10   4        4.21        1.75      0.58 o
   5  10   4        0.40        1.00      0.54 o
   6  10   4       23.27       25.57      1.63 o
   7  10   4        0.83        0.40      0.70 o
   8  10   4        5.59        7.05      1.17 o
   9  10   4      130.90      118.67      3.67 o
  -9  11   4        9.03        7.59      1.29 o
  -8  11   4        6.03        5.17      1.21 o
  -7  11   4       20.93       18.83      2.41 o
  -6  11   4       15.18       14.92      1.56 o
  -5  11   4       24.30       20.77      1.40 o
  -4  11   4      263.13      256.54      4.78 o
  -3  11   4      237.23      235.04      4.44 o
  -2  11   4      499.94      498.53      6.36 o
  -1  11   4      301.78      292.28      4.11 o
   0  11   4        0.90       -0.29      0.29 o
   1  11   4       21.92       15.77      2.07 o
   2  11   4       46.03       37.96      1.47 o
   3  11   4      198.84      184.52      5.67 o
   4  11   4        0.39        0.61      0.54 o
   5  11   4        1.11        0.47      0.56 o
   6  11   4        5.23        7.89      1.29 o
   7  11   4       35.88       33.96      2.02 o
   8  11   4       96.37       91.68      5.31 o
   9  11   4       59.40       61.01      3.31 o
  -8  12   4       46.15       46.88      3.59 o
  -7  12   4        5.55        6.28      1.25 o
  -6  12   4       94.65      102.20      3.61 o
  -5  12   4       27.49       28.46      1.62 o
  -4  12   4      277.12      279.26      5.15 o
  -3  12   4        2.81        2.87      0.73 o
  -2  12   4       58.26       57.75      1.41 o
  -1  12   4       14.02       12.42      0.70 o
   0  12   4      621.81      606.12      7.58 o
   1  12   4      165.40      161.63      5.25 o
   2  12   4        2.16        1.79      0.74 o
   3  12   4      125.62      108.09      2.81 o
   4  12   4      158.79      153.89      3.93 o
   5  12   4        3.59        3.01      0.76 o
   6  12   4        5.87        5.57      0.99 o
   7  12   4       48.32       51.24      2.37 o
   8  12   4       15.11       12.45      1.46 o
  -7  13   4       40.82       38.57      2.46 o
  -6  13   4      521.58      531.70     10.54 o
  -5  13   4       13.01       11.44      1.50 o
  -4  13   4      112.63      122.71      3.16 o
  -3  13   4      108.02      106.33      2.88 o
  -2  13   4       23.06       22.58      0.91 o
  -1  13   4        1.58        0.79      0.35 o
   0  13   4      302.19      290.39      4.27 o
   1  13   4      245.76      235.17      3.73 o
   2  13   4       18.07       15.07      1.12 o
   3  13   4        1.94        2.23      1.14 o
   4  13   4      275.37      281.88      6.83 o
   5  13   4        0.98        0.22      0.67 o
   6  13   4        9.83       10.28      1.28 o
   7  13   4      272.08      272.38      5.89 o
  -6  14   4      302.17      311.34      7.27 o
  -5  14   4      148.64      158.79      4.67 o
  -4  14   4        3.90        2.96      0.82 o
  -3  14   4        0.95        1.89      0.73 o
  -2  14   4       25.78       32.99      1.93 o
  -1  14   4       37.34       39.61      1.22 o
   0  14   4      161.09      162.66      2.88 o
   1  14   4      139.46      137.44      2.65 o
   2  14   4      924.91      903.71     12.99 o
   3  14   4       95.15       93.38      2.76 o
   4  14   4        7.07        8.16      1.07 o
   5  14   4      325.01      338.29      6.53 o
  -4  15   4       29.29       32.73      2.90 o
  -3  15   4        4.55        6.20      1.52 o
  -2  15   4      176.44      182.27      4.98 o
  -1  15   4       25.98       26.92      1.11 o
   0  15   4        6.19        6.81      0.62 o
   1  15   4       17.48       17.63      1.01 o
   2  15   4      333.00      335.94      5.12 o
   3  15   4        4.89        7.00      1.02 o
   4  15   4       38.39       37.57      2.27 o
 -12   1   5       22.90       22.99      0.88 o
 -11   1   5      273.68      266.60      3.48 o
 -10   1   5      142.74      140.12      2.19 o
  -9   1   5      111.58      104.72      1.74 o
  -8   1   5       88.41       79.01      1.39 o
  -7   1   5       83.53       85.33      1.47 o
  -6   1   5       34.56       27.91      0.70 o
  -5   1   5      132.05      120.85      1.42 o
  -4   1   5      131.06      156.03      1.62 o
  -3   1   5     1360.09     1476.51     11.67 o
  -2   1   5      155.33      130.65      1.16 o
  -1   1   5      181.95      208.01      1.78 o
   0   1   5      350.44      447.70      3.99 o
   1   1   5     2905.57     3301.59     27.33 o
   2   1   5      119.67      133.24      1.39 o
   3   1   5        6.66       13.65      0.51 o
   4   1   5       12.28       12.84      0.38 o
   5   1   5      163.43      152.87      1.90 o
   6   1   5      133.59      129.36      1.72 o
   7   1   5      399.54      406.57      4.18 o
   8   1   5      131.17      126.37      1.85 o
   9   1   5        0.10        1.10      0.49 o
  10   1   5        6.29        6.39      0.54 o
  11   1   5       25.15       24.35      0.98 o
  12   1   5       10.85       12.15      0.77 o
 -12   2   5        6.47        5.52      0.94 o
 -11   2   5       25.49       28.19      1.24 o
 -10   2   5       10.24       13.29      0.71 o
  -9   2   5      149.38      144.86      2.37 o
  -8   2   5      340.96      324.10      3.96 o
  -7   2   5      438.23      419.08      4.24 o
  -6   2   5      213.05      215.71      2.29 o
  -5   2   5        3.96        1.50      0.32 o
  -4   2   5      179.82      225.95      2.17 o
  -3   2   5      197.45      235.95      2.70 o
  -2   2   5      365.74      382.81      5.18 o
  -1   2   5      202.12      250.80      5.04 o
   0   2   5      391.68      345.59      6.17 o
   1   2   5     1245.65     1224.49     17.82 o
   2   2   5     2785.19     2897.54     24.30 o
   3   2   5      621.45      655.64      5.93 o
   4   2   5        7.24        4.62      0.30 o
   5   2   5      524.05      523.26      5.31 o
   6   2   5     1046.12     1049.67      9.49 o
   7   2   5       28.06       27.14      0.85 o
   8   2   5       93.96       93.16      1.52 o
   9   2   5       60.32       62.98      1.76 o
  10   2   5      132.45      130.73      2.04 o
  11   2   5       36.66       39.20      1.12 o
  12   2   5       66.19       72.09      2.60 o
 -12   3   5       54.87       57.89      2.34 o
 -11   3   5      125.91      122.99      2.39 o
 -10   3   5        1.65        2.84      0.55 o
  -9   3   5        1.05        1.56      0.52 o
  -8   3   5       36.82       29.01      0.98 o
  -7   3   5     1264.69     1223.80     11.04 o
  -6   3   5       69.44       84.90      1.31 o
  -5   3   5      301.67      320.76      3.30 o
  -4   3   5      739.93      700.40      5.88 o
  -3   3   5     2788.06     2891.75     26.83 o
  -2   3   5     2726.12     2957.36     24.39 o
  -1   3   5       64.62       95.83      1.69 o
   0   3   5      771.53      809.91      8.81 o
   1   3   5      771.37      784.21     10.42 o
   2   3   5       22.03       22.44      0.55 o
   3   3   5      648.73      642.43      5.82 o
   4   3   5        0.82        0.80      0.29 o
   5   3   5      825.74      809.65      7.39 o
   6   3   5      572.37      552.31      5.37 o
   7   3   5      572.31      560.50      5.53 o
   8   3   5      596.96      565.05      6.17 o
   9   3   5       51.31       58.89      1.29 o
  10   3   5        3.85        3.02      0.56 o
  11   3   5        6.46        6.96      0.75 o
  12   3   5        8.83        8.62      0.86 o
 -12   4   5        0.50        0.83      0.56 o
 -11   4   5       72.23       69.24      1.79 o
 -10   4   5        6.84        8.42      0.75 o
  -9   4   5      234.02      238.13      3.32 o
  -8   4   5       21.55       24.96      1.01 o
  -7   4   5      739.17      689.11      6.10 o
  -6   4   5      726.68      664.50      6.64 o
  -5   4   5      156.21      133.56      4.22 o
  -4   4   5      139.93      170.98      2.08 o
  -3   4   5       92.36      114.78      1.43 o
  -2   4   5     1146.84     1246.10     16.39 o
  -1   4   5       49.32       87.20      1.73 o
   0   4   5     1257.30     1281.09     16.06 o
   1   4   5      881.93      863.19     11.20 o
   2   4   5      937.76      907.97      8.82 o
   3   4   5     1053.73     1012.25      9.86 o
   4   4   5      152.78      147.28      2.01 o
   5   4   5      193.88      195.87      2.59 o
   6   4   5        1.49        3.01      0.38 o
   7   4   5       38.20       29.44      0.98 o
   8   4   5      663.73      647.65      9.55 o
   9   4   5        6.72        6.90      1.09 o
  10   4   5       75.98       76.95      2.14 o
  11   4   5      278.05      283.90      4.18 o
 -12   5   5       49.27       51.88      2.07 o
 -11   5   5       25.18       22.64      1.48 o
 -10   5   5      386.50      391.53      4.96 o
  -9   5   5      191.81      196.90      2.94 o
  -8   5   5      256.24      238.71      3.22 o
  -7   5   5        9.83        9.72      0.60 o
  -6   5   5      460.73      417.27      4.23 o
  -5   5   5      747.55      761.36      6.50 o
  -4   5   5     1041.00     1097.58     10.49 o
  -3   5   5      316.35      390.17      4.00 o
  -2   5   5     1590.33     1647.98     33.36 o
  -1   5   5      105.21      113.65      1.83 o
   0   5   5      722.18      653.85     86.22 o
   1   5   5       37.64       26.19      1.20 o
   2   5   5      134.19      119.61      1.67 o
   3   5   5      110.70      106.36      1.65 o
   4   5   5      619.99      606.11      6.34 o
   5   5   5      238.36      223.33      2.90 o
   6   5   5      328.06      279.40      3.55 o
   7   5   5      193.68      216.94      3.52 o
   8   5   5        2.10        3.67      0.52 o
   9   5   5      234.36      224.27      3.82 o
  10   5   5       75.31       77.46      2.64 o
  11   5   5       21.45       24.07      1.80 o
 -12   6   5       20.13       18.22      2.07 o
 -11   6   5      129.75      134.52      3.10 o
 -10   6   5       59.47       57.22      1.92 o
  -9   6   5      122.40      118.60      2.59 o
  -8   6   5      129.97      134.25      2.12 o
  -7   6   5       54.38       54.43      1.33 o
  -6   6   5       27.28       29.83      0.94 o
  -5   6   5      329.56      321.35      3.50 o
  -4   6   5       60.80       58.38      1.15 o
  -3   6   5        1.50        1.82      0.54 o
  -2   6   5       84.49       68.81      6.20 o
  -1   6   5     1435.06     1474.17     15.87 o
   0   6   5      879.32      839.11     40.13 o
   3   6   5      298.66      288.61      3.86 o
   4   6   5       65.52       58.57      1.65 o
   5   6   5        0.65        1.49      0.32 o
   6   6   5        0.74        0.86      0.42 o
   7   6   5        7.75        7.50      0.67 o
   8   6   5      264.98      253.90      4.22 o
   9   6   5       52.84       47.83      2.71 o
  10   6   5      182.00      171.64      5.45 o
  11   6   5        1.06        0.41      1.01 o
 -11   7   5      251.55      255.74      5.33 o
 -10   7   5        5.51        5.97      1.03 o
  -9   7   5       25.39       23.10      1.55 o
  -8   7   5       23.63       27.16      1.26 o
  -7   7   5        0.79        0.81      0.45 o
  -6   7   5      183.96      178.55      3.67 o
  -5   7   5       81.25       91.29      1.97 o
  -4   7   5      259.02      244.59      3.64 o
  -3   7   5      309.12      309.03      4.27 o
  -2   7   5      170.82      164.26      5.25 o
  -1   7   5      308.51      305.22      5.65 o
   0   7   5      263.69      234.03      4.58 o
   1   7   5      301.10      266.86     19.31 o
   2   7   5       53.23       57.25      2.34 o
   3   7   5       69.61       59.99      2.45 o
   4   7   5      119.22       90.15      2.31 o
   5   7   5       85.76       71.04      2.14 o
   6   7   5        0.13        0.56      0.50 o
   7   7   5        3.63        2.23      0.71 o
   8   7   5        6.65        5.91      0.95 o
   9   7   5       44.16       43.35      2.76 o
  10   7   5       31.08       28.33      2.57 o
 -11   8   5       66.32       68.19      2.74 o
 -10   8   5       43.50       32.63      1.99 o
  -9   8   5       40.95       46.59      1.83 o
  -8   8   5       53.21       51.99      2.06 o
  -7   8   5        5.73        7.20      0.90 o
  -6   8   5       61.60       61.46      1.99 o
  -5   8   5       64.22       64.80      1.71 o
  -4   8   5        4.52        4.01      0.65 o
  -3   8   5        0.36        0.22      0.41 o
  -2   8   5       69.67       67.43      1.50 o
  -1   8   5      108.24      101.94      1.90 o
   0   8   5        7.48        6.35      0.59 o
   1   8   5      319.23      315.53      5.04 o
   2   8   5       72.32       62.48      2.60 o
   3   8   5      223.12      274.40      4.75 o
   4   8   5        8.31       10.42      0.93 o
   5   8   5        2.93        1.98      0.63 o
   6   8   5        2.59        2.34      0.64 o
   7   8   5      234.37      215.28      4.61 o
   8   8   5       12.64       11.87      1.29 o
   9   8   5       47.48       43.60      2.28 o
  10   8   5       17.69       13.27      1.92 o
 -10   9   5       70.39       74.41      3.32 o
  -9   9   5        2.77        3.76      1.51 o
  -8   9   5       13.83       13.81      1.61 o
  -7   9   5      151.43      156.57      4.48 o
  -6   9   5      113.59      115.22      3.61 o
  -5   9   5      228.17      242.99      4.55 o
  -4   9   5      148.90      147.28      3.24 o
  -3   9   5      113.07      112.74      2.73 o
  -2   9   5     1523.83     1509.66     15.07 o
  -1   9   5      124.67      119.78      2.16 o
   0   9   5       12.97       13.92      0.82 o
   1   9   5      109.11       97.44      2.27 o
   2   9   5        0.12        0.27      0.38 o
   3   9   5      138.49      126.30      2.88 o
   4   9   5      592.87      536.02      8.88 o
   5   9   5        0.62        1.52      0.60 o
   6   9   5      353.69      338.72      6.18 o
   7   9   5      257.75      264.59      5.40 o
   8   9   5       40.39       49.04      2.28 o
   9   9   5       81.56       77.80      2.94 o
 -10  10   5       35.87       38.52      2.68 o
  -9  10   5      234.20      239.24      5.11 o
  -8  10   5       30.88       32.53      2.23 o
  -7  10   5       10.80       12.99      1.99 o
  -6  10   5      137.91      138.40      4.11 o
  -5  10   5       94.22       93.90      2.62 o
  -4  10   5        3.53        3.56      0.73 o
  -3  10   5      667.98      663.16      9.73 o
  -2  10   5      138.59      138.82      2.47 o
  -1  10   5       57.49       58.87      1.44 o
   0  10   5      897.21      844.36     11.60 o
   1  10   5      145.24      149.82      3.08 o
   2  10   5      207.40      209.84      4.00 o
   3  10   5       29.91       30.27      1.43 o
   4  10   5       80.87       75.76      2.78 o
   5  10   5      123.25      111.15      4.14 o
   6  10   5       39.89       37.50      1.88 o
   7  10   5       19.54       19.85      1.99 o
   8  10   5       43.61       46.02      2.33 o
   9  10   5      151.07      136.21      6.84 o
  -9  11   5        1.04       -0.20      0.81 o
  -8  11   5        0.28       -0.41      0.91 o
  -7  11   5       52.38       52.26      2.85 o
  -6  11   5      109.10      111.09      3.72 o
  -5  11   5      200.61      205.65      4.30 o
  -4  11   5     1777.98     1838.96     23.90 o
  -3  11   5       25.93       26.14      1.67 o
  -2  11   5      794.67      788.21      9.55 o
  -1  11   5       29.60       27.66      1.04 o
   0  11   5       36.33       31.87      1.81 o
   1  11   5       75.16       72.62      2.51 o
   2  11   5      186.72      173.94      3.60 o
   3  11   5       20.99       24.49      1.37 o
   4  11   5      297.44      271.46      5.18 o
   5  11   5       98.26       99.88      2.91 o
   6  11   5      680.71      706.06     11.03 o
   7  11   5      163.36      170.93      4.31 o
   8  11   5       37.32       34.12      2.16 o
  -8  12   5       87.75       98.14      3.81 o
  -7  12   5      168.03      165.75      5.34 o
  -6  12   5        2.44        1.37      0.91 o
  -5  12   5       84.09       88.71      2.72 o
  -4  12   5      157.18      166.91      3.81 o
  -3  12   5      227.37      226.03      4.56 o
  -2  12   5      119.31      119.44      2.92 o
  -1  12   5      436.08      427.25      5.99 o
   0  12   5       24.19       27.55      1.10 o
   1  12   5        2.75        2.39      0.55 o
   2  12   5      356.44      336.50      6.30 o
   3  12   5       74.00       68.66      2.24 o
   4  12   5       54.96       55.89      2.12 o
   5  12   5        0.49        0.38      0.62 o
   6  12   5        9.70        9.50      1.19 o
   7  12   5       99.36       99.93      3.28 o
  -7  13   5        0.06        0.29      0.95 o
  -6  13   5      373.06      384.72      8.49 o
  -5  13   5       26.17       26.87      1.74 o
  -4  13   5      100.54      103.04      2.96 o
  -3  13   5       93.41       97.78      2.83 o
  -2  13   5        1.21        1.52      0.43 o
  -1  13   5        3.61        3.08      0.49 o
   0  13   5      383.24      371.04      5.29 o
   1  13   5       78.38       73.26      1.86 o
   2  13   5       23.82       20.89      1.33 o
   3  13   5        1.94        1.53      0.65 o
   4  13   5      233.69      243.50      5.05 o
   5  13   5      307.59      304.57      6.03 o
   6  13   5        8.69        7.99      1.17 o
  -6  14   5       25.78       29.03      2.33 o
  -5  14   5      190.67      192.78      4.41 o
  -4  14   5        6.97        6.44      1.02 o
  -3  14   5        0.29        0.01      0.80 o
  -2  14   5       52.79       57.80      2.22 o
  -1  14   5        9.43       11.35      0.89 o
   0  14   5       12.20       11.72      0.89 o
   1  14   5      227.50      218.11      3.72 o
   2  14   5       69.39       65.83      2.25 o
   3  14   5       38.95       40.91      1.95 o
   4  14   5       10.55        9.21      1.14 o
   5  14   5      128.44      143.52      5.06 o
  -4  15   5       72.94       72.66      2.61 o
  -3  15   5        0.06        0.12      0.68 o
  -2  15   5       16.53       21.18      1.60 o
  -1  15   5       20.54       20.01      1.03 o
   0  15   5       15.08       14.91      0.91 o
   1  15   5        4.40        4.18      0.64 o
   2  15   5       90.37       83.08      2.18 o
   3  15   5      334.77      340.54      6.41 o
 -12   0   6       66.33       64.43      2.33 o
 -11   0   6      359.56      358.86      7.20 o
 -10   0   6        0.51        0.71      0.57 o
  -9   0   6      633.28      629.40      8.87 o
  -8   0   6      275.00      295.57      4.74 o
  -7   0   6      117.55      117.35      2.38 o
  -6   0   6        5.08        3.68      0.61 o
  -5   0   6      155.34      153.47      2.59 o
  -4   0   6        0.33        3.92      0.77 o
  -3   0   6      232.60      236.69      7.69 o
  -2   0   6      221.56      215.89      5.61 o
  -1   0   6     1680.17     1763.76     18.33 o
   0   0   6      228.48      179.88      2.49 o
   1   0   6      143.98      130.30      1.86 o
   2   0   6      898.15      844.90     16.02 o
   3   0   6      257.14      242.63      3.58 o
   4   0   6      643.24      689.56      8.88 o
   5   0   6      401.72      428.89      5.97 o
   6   0   6       63.88       71.74      2.22 o
   7   0   6      167.39      172.76      3.17 o
   8   0   6      515.52      507.21      7.68 o
   9   0   6      190.49      189.14      5.48 o
  10   0   6       23.24       22.08      1.30 o
  11   0   6        0.41       -0.07      0.55 o
  12   0   6      197.53      219.50      6.46 o
 -12   1   6      130.63      136.35      2.41 o
 -11   1   6      229.78      229.19      4.40 o
 -10   1   6       17.59       17.57      0.86 o
  -9   1   6      584.86      546.27      5.58 o
  -8   1   6       67.76       64.81      1.26 o
  -7   1   6        2.31        2.10      0.34 o
  -6   1   6       20.82       19.73      0.63 o
  -5   1   6     1568.73     1536.57     12.15 o
  -4   1   6     1327.90     1303.68     11.13 o
  -3   1   6      820.03      766.10      5.85 o
  -2   1   6      686.14      667.80      4.84 o
  -1   1   6     2749.40     2852.24     20.56 o
   0   1   6     1848.81     1989.62     14.46 o
   1   1   6       62.31       79.09      0.92 o
   2   1   6      482.39      527.49      4.24 o
   3   1   6     1549.02     1619.19     13.01 o
   4   1   6      166.41      162.72      1.79 o
   5   1   6      782.20      767.36      6.54 o
   6   1   6      179.60      168.64      2.11 o
   7   1   6      316.84      311.16      3.43 o
   8   1   6      205.91      196.03      2.53 o
   9   1   6      153.21      153.21      2.23 o
  10   1   6      192.81      194.56      2.71 o
  11   1   6        8.35        7.20      0.62 o
 -12   2   6        2.12        2.65      0.72 o
 -11   2   6       91.93       92.89      2.37 o
 -10   2   6      145.26      136.98      1.99 o
  -9   2   6      211.32      207.05      3.01 o
  -8   2   6       26.29       24.57      0.92 o
  -7   2   6      242.59      239.70      2.76 o
  -6   2   6       17.40       15.98      0.53 o
  -5   2   6        7.80        9.74      0.41 o
  -4   2   6      116.82      122.64      1.31 o
  -3   2   6      149.53      182.73      2.03 o
  -2   2   6        2.41        0.22      0.11 o
  -1   2   6      200.34      186.94      2.42 o
   0   2   6      805.26      819.29      6.61 o
   1   2   6      417.87      418.06      4.61 o
   2   2   6       26.83       28.96      0.59 o
   3   2   6      211.17      213.43      2.33 o
   4   2   6      100.44       96.14      1.37 o
   5   2   6       64.62       63.15      1.00 o
   6   2   6       40.62       47.33      0.91 o
   7   2   6        0.88        1.84      0.35 o
   8   2   6      147.41      146.12      2.07 o
   9   2   6       22.32       18.30      0.78 o
  10   2   6      176.06      181.23      2.56 o
  11   2   6       53.90       54.59      1.31 o
 -12   3   6        5.46        4.12      0.85 o
 -11   3   6       41.09       38.89      1.39 o
 -10   3   6       60.63       60.79      1.57 o
  -9   3   6        1.46        1.36      0.44 o
  -8   3   6      416.03      401.51      4.72 o
  -7   3   6       23.18       42.93      1.81 o
  -6   3   6      574.80      545.01      5.27 o
  -5   3   6       16.01       20.08      0.59 o
  -4   3   6       79.30       85.95      1.24 o
  -3   3   6      366.10      403.41      5.04 o
  -2   3   6     1714.79     1859.76     17.06 o
  -1   3   6     1377.08     1619.24     21.11 o
   0   3   6      346.17      356.44      4.30 o
   1   3   6       71.73       80.43      0.98 o
   2   3   6       13.24       10.05      0.28 o
   3   3   6        3.65        1.78      0.20 o
   4   3   6      226.78      216.04      2.40 o
   5   3   6       53.29       55.02      1.48 o
   6   3   6      191.60      183.53      2.28 o
   7   3   6       12.22       10.66      0.53 o
   8   3   6       86.46       80.43      1.40 o
   9   3   6       29.19       27.31      0.90 o
  10   3   6       59.71       53.56      1.56 o
  11   3   6        9.55        8.54      0.93 o
 -12   4   6        0.35        0.16      0.54 o
 -11   4   6        1.15        0.14      0.50 o
 -10   4   6       20.32       22.49      1.09 o
  -9   4   6        2.04        2.40      0.48 o
  -8   4   6       62.53       78.68      1.61 o
  -7   4   6       10.76       11.11      0.55 o
  -6   4   6        4.53        2.29      0.31 o
  -5   4   6        1.53        1.69      0.25 o
  -4   4   6      132.49      130.93      1.52 o
  -3   4   6      160.77      202.01      2.23 o
  -2   4   6      121.84      148.70      2.06 o
  -1   4   6        9.95       13.18      0.47 o
   0   4   6      836.00      775.97     12.16 o
   1   4   6       18.62       20.42      0.83 o
   2   4   6       12.93       18.40      0.35 o
   3   4   6       35.81       32.33      0.58 o
   4   4   6      236.93      246.30      2.35 o
   5   4   6        0.13        0.25      0.16 o
   6   4   6        6.23        4.72      0.48 o
   7   4   6        0.52        3.17      0.70 o
   8   4   6      207.91      206.53      3.47 o
   9   4   6        6.31        5.20      0.72 o
  10   4   6       41.47       41.50      2.15 o
  11   4   6        2.12        2.31      0.72 o
 -12   5   6       12.14        9.97      1.16 o
 -11   5   6       13.35       13.62      0.97 o
 -10   5   6      140.24      138.49      2.49 o
  -9   5   6      522.07      509.36      5.91 o
  -8   5   6        1.52        2.45      0.45 o
  -7   5   6       58.30       58.95      1.18 o
  -6   5   6      101.43       82.63      1.34 o
  -5   5   6      438.91      367.70      3.50 o
  -4   5   6        6.23        6.11      0.33 o
  -3   5   6      594.35      348.01      9.37 o
  -2   5   6        0.12        0.78      0.23 o
  -1   5   6      382.83      354.68     11.21 o
   0   5   6        2.18        2.13      1.23 o
   1   5   6      426.97      436.89      9.57 o
   2   5   6      911.13      771.04     10.42 o
   3   5   6      683.76      669.35      9.38 o
   4   5   6      138.51      150.46      2.48 o
   5   5   6      149.05      157.28      2.66 o
   6   5   6       25.48       18.26      0.97 o
   7   5   6      153.23      144.97      2.78 o
   8   5   6      188.48      166.96      3.79 o
   9   5   6       29.34       29.80      4.76 o
  10   5   6       66.03       59.73      2.27 o
  11   5   6       14.81       11.89      1.25 o
 -11   6   6      140.63      144.05      5.47 o
 -10   6   6      284.16      290.14      5.49 o
  -9   6   6      485.82      460.04      7.39 o
  -8   6   6        0.14       -0.14      0.35 o
  -7   6   6       75.78       76.63      1.71 o
  -6   6   6        4.33        9.72      0.76 o
  -5   6   6       41.90       34.66      0.81 o
  -4   6   6      171.68      151.84      2.23 o
  -3   6   6       61.70       68.87      1.54 o
  -2   6   6       38.77       12.49      1.01 o
   2   6   6      227.16      199.71      7.26 o
   3   6   6       27.97       31.58      1.48 o
   4   6   6      196.24      168.68      3.40 o
   5   6   6       84.01       96.25      2.51 o
   6   6   6       10.14       13.13      2.01 o
   7   6   6        4.65        6.45      0.92 o
   8   6   6       85.50       78.45      2.62 o
   9   6   6       17.70       20.08      2.07 o
  10   6   6      288.93      278.27      9.75 o
  11   6   6       33.62       30.08      2.19 o
 -11   7   6      279.74      277.20      6.92 o
 -10   7   6      211.32      203.40      4.69 o
  -9   7   6        6.54        7.06      1.03 o
  -8   7   6      116.43      115.58      2.47 o
  -7   7   6        1.28        0.79      0.52 o
  -6   7   6      371.55      361.92      7.47 o
  -5   7   6      421.50      418.81      6.63 o
  -4   7   6      672.92      628.28      9.13 o
  -3   7   6      723.05      682.61     10.10 o
  -2   7   6      269.95      270.03      3.89 o
  -1   7   6        0.35       -0.21      0.27 o
   0   7   6     3010.86     2851.60     35.01 o
   1   7   6       10.30        9.96      0.78 o
   2   7   6        4.41        5.05      0.70 o
   3   7   6        0.38        1.10      0.41 o
   4   7   6       86.70      106.06      2.62 o
   5   7   6      333.50      323.61      5.65 o
   6   7   6     1087.16     1014.05     14.23 o
   7   7   6       72.74       81.51      2.61 o
   8   7   6      103.45       98.92      3.03 o
   9   7   6       72.26       65.48      3.33 o
  10   7   6      131.40      140.25      7.15 o
 -10   8   6        1.96        1.24      1.09 o
  -9   8   6      346.03      367.13      8.01 o
  -8   8   6       36.01       39.24      2.32 o
  -7   8   6      311.53      313.83      7.01 o
  -6   8   6       27.89       31.86      1.93 o
  -5   8   6        0.66        2.22      0.79 o
  -4   8   6       23.36       22.06      1.52 o
  -3   8   6       12.13       13.42      1.47 o
  -2   8   6       62.90       61.35      1.52 o
  -1   8   6     1038.40     1018.87     11.78 o
   0   8   6        0.89        0.64      0.80 o
   1   8   6      394.55      371.90      5.86 o
   2   8   6     1039.08     1001.36     13.53 o
   3   8   6       83.72       84.44      2.26 o
   4   8   6       31.97       32.98      1.48 o
   5   8   6      105.45      108.42      2.87 o
   6   8   6        0.37       -0.18      0.89 o
   7   8   6       27.91       33.48      2.64 o
   8   8   6       49.23       50.44      2.27 o
   9   8   6        5.82        7.67      1.61 o
  10   8   6      172.76      182.22      6.78 o
 -10   9   6      114.05      111.64      4.10 o
  -9   9   6        0.87        0.91      0.84 o
  -8   9   6        3.15        3.68      1.09 o
  -7   9   6       13.76       14.94      2.05 o
  -6   9   6        1.34        1.04      0.76 o
  -5   9   6       49.19       49.89      1.90 o
  -4   9   6      215.18      208.15      4.17 o
  -3   9   6       31.83       32.89      1.54 o
  -2   9   6     3612.06     3496.61     37.32 o
  -1   9   6       13.26       13.50      0.81 o
   0   9   6      102.93      101.56      2.40 o
   1   9   6        9.45       12.97      0.93 o
   2   9   6        1.68        3.43      0.65 o
   3   9   6       38.67       37.73      1.65 o
   4   9   6      134.78      124.35      3.07 o
   5   9   6       58.07       64.64      2.23 o
   6   9   6      239.96      229.64      6.93 o
   7   9   6        0.34        1.37      0.73 o
   8   9   6      645.22      675.94     10.92 o
   9   9   6       51.12       58.28      3.19 o
  -9  10   6        9.36        7.81      1.80 o
  -8  10   6        3.29        0.53      0.96 o
  -7  10   6       93.21      110.84      5.11 o
  -6  10   6        3.59        2.67      0.97 o
  -5  10   6        6.86        6.15      0.93 o
  -4  10   6      127.09      124.75      3.14 o
  -3  10   6      149.13      145.75      3.38 o
  -2  10   6        0.78        0.60      0.37 o
  -1  10   6       51.91       46.13      1.36 o
   0  10   6        2.76        3.13      0.47 o
   1  10   6       51.24       48.87      3.23 o
   2  10   6        2.07        3.69      0.64 o
   3  10   6      206.75      194.99      4.00 o
   4  10   6       15.96       15.70      1.25 o
   5  10   6       15.33       19.13      1.57 o
   6  10   6       27.96       30.99      2.40 o
   7  10   6        0.13       -0.52      0.66 o
   8  10   6       15.17       15.20      1.55 o
   9  10   6        0.81        1.42      1.08 o
  -9  11   6       29.96       28.24      2.42 o
  -8  11   6        2.76        1.45      1.05 o
  -7  11   6        8.57        8.05      1.42 o
  -6  11   6       15.61       13.95      1.59 o
  -5  11   6      132.77      131.03      3.36 o
  -4  11   6      347.79      352.87      6.25 o
  -3  11   6        0.55       -0.41      0.83 o
  -2  11   6        6.08        5.03      0.60 o
  -1  11   6       94.23       92.59      2.04 o
   0  11   6        2.91        2.44      0.48 o
   1  11   6      202.79      190.22      3.84 o
   2  11   6        0.29        0.08      0.46 o
   3  11   6       40.00       38.52      3.12 o
   4  11   6        7.36        4.89      0.85 o
   5  11   6       21.92       23.63      1.60 o
   6  11   6       26.74       33.30      2.33 o
   7  11   6      227.01      231.94      5.26 o
   8  11   6      159.21      164.22      4.48 o
  -8  12   6       30.81       39.94      4.05 o
  -7  12   6       54.11       58.91      4.99 o
  -6  12   6       66.98       73.33      6.27 o
  -5  12   6        0.00        1.14      0.86 o
  -4  12   6        8.91        9.01      1.13 o
  -3  12   6       47.74       45.05      2.16 o
  -2  12   6        9.29       10.07      0.80 o
  -1  12   6      252.66      251.23      3.99 o
   0  12   6        0.05        0.17      0.40 o
   1  12   6       24.95       23.70      1.32 o
   2  12   6      326.98      313.31      5.67 o
   3  12   6        5.77        5.61      0.87 o
   4  12   6       71.27       69.37      2.42 o
   5  12   6        3.07        3.80      1.07 o
   6  12   6       19.82       21.24      1.76 o
   7  12   6       67.04       80.58      3.03 o
  -7  13   6      101.65      105.81      8.18 o
  -6  13   6       37.39       38.53      2.53 o
  -5  13   6        1.36        2.48      0.88 o
  -4  13   6       74.39       77.29      2.67 o
  -3  13   6       38.38       44.25      2.01 o
  -2  13   6      210.85      218.24      3.69 o
  -1  13   6        5.36        4.52      0.63 o
   0  13   6      331.69      315.64      4.82 o
   1  13   6        2.26        3.21      0.59 o
   2  13   6        3.43        5.25      0.95 o
   3  13   6        6.84        6.86      0.95 o
   4  13   6        6.69        5.43      0.94 o
   5  13   6      125.60      127.83      4.81 o
   6  13   6      267.84      271.31      5.84 o
  -5  14   6       21.36       20.97      1.68 o
  -4  14   6       20.23       20.48      1.94 o
  -3  14   6      201.42      214.55      4.74 o
  -2  14   6        4.84        5.30      1.35 o
  -1  14   6      102.60      105.82      2.37 o
   0  14   6      230.20      234.63      3.96 o
   1  14   6      222.22      211.77      3.77 o
   2  14   6      106.87      107.24      4.04 o
   3  14   6       66.65       73.04      3.88 o
   4  14   6      249.28      245.67      5.29 o
  -3  15   6       35.08       35.87      2.08 o
  -2  15   6      131.14      134.40      3.64 o
  -1  15   6       89.17       92.75      2.24 o
   0  15   6       16.51       18.33      1.26 o
   1  15   6       13.10       12.50      1.02 o
   2  15   6      170.48      163.23      3.32 o
 -12   1   7       11.89       10.35      0.83 o
 -11   1   7       10.94        8.39      0.89 o
 -10   1   7        8.91       11.11      0.81 o
  -9   1   7      106.03       92.61      1.67 o
  -8   1   7      101.29       97.34      1.61 o
  -7   1   7        4.35        5.37      0.54 o
  -6   1   7     1013.58     1015.52      9.08 o
  -5   1   7      275.33      263.38      2.57 o
  -4   1   7      487.33      471.87      4.40 o
  -3   1   7     1207.86     1123.68      8.36 o
  -2   1   7      783.19      763.89      6.21 o
  -1   1   7        8.42        7.80      0.29 o
   0   1   7      745.17      839.49      6.85 o
   1   1   7     1475.16     1633.47     12.16 o
   2   1   7      133.92      163.28      1.65 o
   3   1   7      395.95      424.80      3.62 o
   4   1   7       56.79       58.48      0.96 o
   5   1   7       13.76       12.47      0.51 o
   6   1   7       27.30       29.84      0.89 o
   7   1   7      255.32      254.89      3.01 o
   8   1   7       21.15       22.57      0.84 o
   9   1   7       12.52       12.32      0.69 o
  10   1   7        0.03        0.06      0.36 o
  11   1   7        5.53        5.47      0.58 o
 -12   2   7       61.88       68.48      1.90 o
 -11   2   7       12.85       12.98      0.93 o
 -10   2   7       82.65       81.14      1.83 o
  -9   2   7      416.87      399.93      4.86 o
  -8   2   7       29.20       32.00      1.04 o
  -7   2   7      785.14      748.08      7.02 o
  -6   2   7      988.49     1000.02      8.25 o
  -5   2   7      348.70      359.21      3.36 o
  -4   2   7       83.46       83.38      1.04 o
  -3   2   7       50.69       39.21      0.70 o
  -2   2   7       14.91       10.84      0.38 o
  -1   2   7     1283.86     1357.75     10.07 o
   0   2   7       57.04       51.77      1.40 o
   1   2   7     1661.50     1795.74     13.17 o
   2   2   7      804.33      733.67      6.12 o
   3   2   7      547.58      531.62      5.07 o
   4   2   7      367.78      357.85      3.39 o
   5   2   7       62.38       58.54      1.00 o
   6   2   7       24.83       27.45      0.78 o
   7   2   7        0.00        0.03      0.26 o
   8   2   7       52.10       56.65      1.22 o
   9   2   7       21.57       19.35      0.83 o
  10   2   7      144.80      150.67      2.52 o
  11   2   7      122.09      121.45      2.25 o
 -12   3   7       19.31       21.57      1.22 o
 -11   3   7      148.81      150.85      2.74 o
 -10   3   7       37.60       40.79      1.34 o
  -9   3   7        0.02       -0.36      0.36 o
  -8   3   7     1178.96     1156.08     11.57 o
  -7   3   7      809.39      724.10      6.82 o
  -6   3   7       68.00       63.57      1.15 o
  -5   3   7      255.64      239.90      2.65 o
  -4   3   7      326.16      330.70      3.12 o
  -3   3   7      199.50      195.52      2.46 o
  -2   3   7      210.31      188.28      1.91 o
  -1   3   7     1378.40     1384.19     13.67 o
   0   3   7       21.69       25.10      0.43 o
   1   3   7      135.48      136.13      1.43 o
   2   3   7      251.35      230.67      2.25 o
   3   3   7        1.76        0.93      0.19 o
   4   3   7      780.81      759.93      6.46 o
   5   3   7      913.43      924.41      7.81 o
   6   3   7      465.63      468.61      4.40 o
   7   3   7      245.00      246.21      2.92 o
   8   3   7       44.28       50.61      1.22 o
   9   3   7      107.59      110.19      1.93 o
  10   3   7      114.48      107.17      2.55 o
  11   3   7        0.62        1.13      0.69 o
 -12   4   7       18.28       17.35      1.16 o
 -11   4   7      156.35      160.80      2.85 o
 -10   4   7       80.45       82.42      1.87 o
  -9   4   7      395.20      390.48      4.80 o
  -8   4   7     1034.49      956.59      9.79 o
  -7   4   7     1914.49     1840.56     17.42 o
  -6   4   7        0.85        2.85      0.34 o
  -5   4   7      411.12      406.52      3.81 o
  -4   4   7       29.85       35.34      0.70 o
  -3   4   7      116.81      120.12      1.57 o
  -2   4   7        4.10        2.94      0.83 o
  -1   4   7     1040.89     1062.17     10.50 o
   0   4   7      509.68      484.14      5.73 o
   1   4   7     2056.37     1975.67     18.55 o
   2   4   7     1322.27     1298.61     14.14 o
   3   4   7     2401.66     2377.95     22.23 o
   4   4   7       30.27       23.39      0.54 o
   5   4   7        7.96        7.28      0.41 o
   6   4   7       20.58       14.88      0.76 o
   7   4   7       30.04       27.63      1.15 o
   8   4   7       22.66       21.55      1.37 o
   9   4   7       13.96       14.86      1.23 o
  10   4   7      313.00      307.74      5.75 o
  11   4   7       39.58       45.61      2.09 o
 -11   5   7        1.58        1.19      0.62 o
 -10   5   7      289.89      272.28      4.29 o
  -9   5   7      117.02      117.19      2.41 o
  -8   5   7      169.95      171.09      2.81 o
  -7   5   7      203.35      193.63      2.72 o
  -6   5   7       20.98       23.76      0.82 o
  -5   5   7       86.25       58.40      1.10 o
  -4   5   7      543.35      521.01      5.63 o
  -3   5   7      262.23      257.58      3.12 o
  -2   5   7      226.48      227.73      3.04 o
  -1   5   7      124.29      128.06      1.88 o
   0   5   7      140.26      151.04      2.92 o
   1   5   7      553.15      565.08      8.75 o
   2   5   7     1601.51     1469.89     18.81 o
   3   5   7       11.06        9.82      1.13 o
   4   5   7      238.03      226.89      4.17 o
   5   5   7        9.18        9.87      1.48 o
   6   5   7       55.91       63.91      2.09 o
   7   5   7      184.98      195.52      4.20 o
   8   5   7      565.96      550.62     11.04 o
   9   5   7        3.77        4.67      0.93 o
  10   5   7       43.76       43.74      2.04 o
 -11   6   7       24.24       23.61      2.15 o
 -10   6   7      143.81      137.99      4.34 o
  -9   6   7      479.10      477.97      7.23 o
  -8   6   7       44.18       40.72      1.57 o
  -7   6   7      132.34      134.37      2.39 o
  -6   6   7      151.43      117.56      3.25 o
  -5   6   7      303.53      280.93      4.23 o
  -4   6   7        5.09        2.67      0.29 o
  -3   6   7        3.22        2.97      0.45 o
  -2   6   7      190.53      193.71      3.09 o
  -1   6   7      202.75      193.44      4.11 o
   0   6   7      127.62      102.92      2.33 o
   1   6   7     1872.24     1752.14     22.17 o
   2   6   7       28.94       27.51      1.20 o
   3   6   7       23.96       21.08      1.14 o
   4   6   7      119.01      102.04      2.57 o
   5   6   7      143.63      149.63      3.36 o
   6   6   7      143.72      139.32      3.35 o
   7   6   7        2.25        2.93      0.76 o
   8   6   7       84.76       80.99      3.48 o
   9   6   7       95.77      106.91      4.51 o
  10   6   7        5.55        4.83      0.98 o
 -11   7   7        4.92        3.80      2.48 o
 -10   7   7       42.07       37.68      2.83 o
  -9   7   7        4.73        0.74      0.99 o
  -8   7   7       47.28       49.40      1.95 o
  -7   7   7       39.91       37.40      1.64 o
  -6   7   7       24.72       26.12      1.61 o
  -5   7   7        0.17       -0.10      0.48 o
  -4   7   7        0.12        0.44      0.49 o
  -3   7   7      137.09      114.47      2.77 o
  -2   7   7        5.62        5.84      0.59 o
  -1   7   7      457.05      448.47      5.89 o
   0   7   7     1924.52     1793.42     24.79 o
   1   7   7       15.58       16.40      1.64 o
   2   7   7        2.98        3.59      0.62 o
   3   7   7       25.17       31.01      1.35 o
   4   7   7        7.15        8.75      0.92 o
   5   7   7       13.84       11.66      1.08 o
   6   7   7       24.22       23.52      1.53 o
   7   7   7       45.98       42.89      2.05 o
   8   7   7       42.62       36.38      2.08 o
   9   7   7       41.66       45.90      4.16 o
  10   7   7      142.67      152.13      5.49 o
 -10   8   7        1.55        1.54      1.07 o
  -9   8   7       21.67       20.93      1.59 o
  -8   8   7       54.34       61.81      2.93 o
  -7   8   7        0.99        0.44      0.81 o
  -6   8   7        0.10       -0.08      0.64 o
  -5   8   7       46.79       48.06      1.89 o
  -4   8   7       70.77       54.29      1.95 o
  -3   8   7       32.57       32.51      1.49 o
  -2   8   7      167.31      157.85      2.80 o
  -1   8   7      173.18      163.77      2.86 o
   0   8   7       93.69       87.40      2.22 o
   1   8   7      365.76      337.40      8.57 o
   2   8   7      509.54      507.57      7.74 o
   3   8   7        0.05       -0.23      0.40 o
   4   8   7       40.17       35.51      1.60 o
   5   8   7       11.00       10.92      1.09 o
   6   8   7       34.48       33.50      1.80 o
   7   8   7        0.78        1.29      0.73 o
   8   8   7       67.95       70.23      2.71 o
   9   8   7       16.38       15.59      2.81 o
 -10   9   7       14.69       11.04      1.74 o
  -9   9   7       21.20       20.40      2.04 o
  -8   9   7        1.71        0.90      1.04 o
  -7   9   7      153.06      160.81      5.19 o
  -6   9   7        2.14        3.34      0.82 o
  -5   9   7        0.04       -0.11      0.72 o
  -4   9   7      367.70      379.28      6.48 o
  -3   9   7      897.09      893.40     12.66 o
  -2   9   7       27.40       30.57      1.17 o
  -1   9   7      107.65      100.88      2.77 o
   0   9   7      118.85      110.00      3.44 o
   1   9   7      167.49      155.36      3.30 o
   2   9   7        2.45        1.93      0.53 o
   3   9   7        9.99       10.32      0.97 o
   4   9   7        8.81        7.58      0.91 o
   5   9   7       19.17       17.53      1.41 o
   6   9   7       62.26       66.03      2.46 o
   7   9   7      210.11      208.36      4.82 o
   8   9   7       63.97       61.89      2.65 o
   9   9   7       70.32       78.01      5.92 o
  -9  10   7       35.54       35.37      3.76 o
  -8  10   7       11.08        8.62      1.50 o
  -7  10   7      621.25      655.84     12.64 o
  -6  10   7       88.18       97.73      2.92 o
  -5  10   7       36.84       34.71      3.39 o
  -4  10   7       47.65       49.82      2.03 o
  -3  10   7       52.49       52.78      4.00 o
  -2  10   7       25.32       25.17      1.28 o
  -1  10   7      293.06      286.46      4.38 o
   0  10   7      177.72      171.76      3.09 o
   1  10   7      422.08      405.76      6.64 o
   2  10   7        2.87        2.27      0.60 o
   3  10   7      561.07      538.62     11.74 o
   4  10   7      728.91      724.18     10.94 o
   5  10   7        5.70        5.24      0.92 o
   6  10   7       18.93       18.92      2.08 o
   7  10   7       46.72       50.37      2.37 o
   8  10   7        9.52       10.49      1.81 o
  -8  11   7        0.70        0.24      1.01 o
  -7  11   7       41.38       48.83      3.01 o
  -6  11   7       49.55       57.15      2.34 o
  -5  11   7      445.32      469.64      7.88 o
  -4  11   7        1.19        1.31      0.73 o
  -3  11   7       13.11       15.95      1.36 o
  -2  11   7      225.47      220.90      3.73 o
  -1  11   7        6.65        7.56      0.74 o
   0  11   7      547.82      524.46      7.05 o
   1  11   7       27.86       33.81      1.54 o
   2  11   7       17.00       18.72      1.27 o
   3  11   7      122.89      122.55      3.17 o
   4  11   7       77.38       78.14      2.57 o
   5  11   7      210.19      219.85      7.86 o
   6  11   7       72.95       66.83      3.40 o
   7  11   7       55.23       57.13      2.58 o
  -7  12   7       16.08       17.01      2.88 o
  -6  12   7       74.49       71.29      2.85 o
  -5  12   7      392.30      419.78      7.39 o
  -4  12   7       68.43       73.68      2.61 o
  -3  12   7        3.06        2.41      0.98 o
  -2  12   7      137.67      133.68      2.75 o
  -1  12   7      261.73      256.69      4.19 o
   0  12   7       17.17       14.24      0.96 o
   1  12   7      432.04      420.97      6.32 o
   2  12   7      219.59      218.99      4.53 o
   3  12   7       49.12       41.81      2.19 o
   4  12   7       14.45       15.89      1.39 o
   5  12   7      308.62      318.76      6.30 o
   6  12   7      129.70      131.90      4.08 o
  -6  13   7       33.97       38.35      2.58 o
  -5  13   7       18.76       20.98      1.72 o
  -4  13   7       24.26       26.70      1.85 o
  -3  13   7        3.80        2.82      0.90 o
  -2  13   7       88.29       94.37      2.96 o
  -1  13   7        1.12        2.13      0.53 o
   0  13   7        0.15       -0.04      0.47 o
   1  13   7       26.92       26.83      1.32 o
   2  13   7       48.64       45.93      1.96 o
   3  13   7      174.24      162.87      3.94 o
   4  13   7       23.53       21.83      1.67 o
   5  13   7        5.25        4.06      1.81 o
  -5  14   7        0.04       -0.85      0.85 o
  -4  14   7        1.73        0.68      0.84 o
  -3  14   7        3.40        6.28      1.76 o
  -2  14   7       41.38       43.08      2.12 o
  -1  14   7       92.74       93.13      2.32 o
   0  14   7      195.46      196.08      3.63 o
   1  14   7        5.76        6.41      0.95 o
   2  14   7        0.61        0.33      0.52 o
   3  14   7      158.94      166.50      4.11 o
   4  14   7        4.06        1.85      0.88 o
  -2  15   7        8.26       10.43      1.32 o
  -1  15   7       10.93        9.56      1.84 o
   0  15   7        4.13        3.91      0.80 o
   1  15   7       14.00       15.09      1.25 o
 -12   0   8        0.45        0.36      0.69 o
 -11   0   8       22.14       27.62      1.63 o
 -10   0   8      104.03      104.35      2.68 o
  -9   0   8       48.78       54.74      2.85 o
  -8   0   8       40.60       37.96      2.04 o
  -7   0   8      195.31      190.69      3.41 o
  -6   0   8        2.69        4.56      2.40 o
  -5   0   8      708.38      698.08      7.77 o
  -4   0   8     1135.18     1092.93     13.52 o
  -3   0   8      926.98      904.32     11.33 o
  -2   0   8       73.25       75.18      1.40 o
  -1   0   8      266.04      206.92      2.80 o
   0   0   8       12.54        9.33      0.45 o
   1   0   8     2869.97     2994.48     31.61 o
   2   0   8       17.56       26.40      0.82 o
   3   0   8      818.08      852.53      9.58 o
   4   0   8      423.07      404.82      5.79 o
   5   0   8     1178.64     1143.93     14.50 o
   6   0   8      245.69      232.67      3.96 o
   7   0   8       75.44       74.89      2.81 o
   8   0   8        1.45        1.81      0.52 o
   9   0   8       56.16       59.69      1.96 o
  10   0   8       21.81       22.09      1.37 o
  11   0   8      179.57      187.04      4.72 o
 -12   1   8      139.85      143.47      2.52 o
 -11   1   8       95.50       91.06      1.88 o
 -10   1   8       40.93       41.31      1.21 o
  -9   1   8        1.78        2.09      0.42 o
  -8   1   8        0.15        0.04      0.30 o
  -7   1   8        3.71        3.29      0.41 o
  -6   1   8     3685.15     3569.27     27.61 o
  -5   1   8        8.82        7.98      0.42 o
  -4   1   8     2685.99     2665.85     19.41 o
  -3   1   8      230.88      233.47      2.09 o
  -2   1   8      140.11      152.30      1.45 o
  -1   1   8      318.45      303.42      2.83 o
   0   1   8      165.23      145.92      1.57 o
   1   1   8      131.40      141.11      1.58 o
   2   1   8      762.05      800.69      6.73 o
   3   1   8        6.58       10.64      0.64 o
   4   1   8     1131.75     1124.21      9.33 o
   5   1   8      801.01      791.65      7.37 o
   6   1   8       27.50       27.44      0.82 o
   7   1   8      205.41      201.92      2.61 o
   8   1   8       60.29       60.24      1.32 o
   9   1   8       86.83       85.91      1.81 o
  10   1   8        4.22        5.11      0.75 o
  11   1   8        0.98        0.08      0.44 o
 -12   2   8       42.25       43.86      1.58 o
 -11   2   8        2.23        3.14      0.63 o
 -10   2   8        8.09        7.36      0.72 o
  -9   2   8       15.92       18.58      1.09 o
  -8   2   8       31.51       25.86      1.36 o
  -7   2   8       83.95       94.78      1.70 o
  -6   2   8       96.28       90.55      1.30 o
  -5   2   8      496.41      491.65      4.69 o
  -4   2   8       41.17       42.85      0.74 o
  -3   2   8       67.33       70.51      1.08 o
  -2   2   8       67.22       67.95      0.86 o
  -1   2   8       70.78       89.38      0.97 o
   0   2   8        6.47        5.01      0.28 o
   1   2   8      188.70      171.82      1.99 o
   2   2   8       69.83       69.93      1.12 o
   3   2   8     1136.66     1117.57      9.99 o
   4   2   8       76.95       67.71      1.19 o
   5   2   8      515.68      512.16      5.14 o
   6   2   8       65.13       61.50      1.48 o
   7   2   8        4.31        3.83      0.46 o
   8   2   8        1.71        1.20      0.38 o
   9   2   8       30.55       28.42      1.06 o
  10   2   8       53.41       54.94      1.45 o
  11   2   8        5.94        6.49      0.97 o
 -12   3   8       71.59       72.83      2.39 o
 -11   3   8       20.03       20.32      1.13 o
 -10   3   8       12.07       10.57      0.81 o
  -9   3   8      128.05      125.46      3.30 o
  -8   3   8      650.24      654.89      7.09 o
  -7   3   8       83.32       69.71      1.31 o
  -6   3   8      237.39      234.18      2.91 o
  -5   3   8      243.16      247.36      2.76 o
  -4   3   8       44.07       46.75      0.85 o
  -3   3   8       37.14       26.64      0.79 o
  -2   3   8      848.63      834.23      8.42 o
  -1   3   8       12.59        8.62      0.50 o
   0   3   8       88.01       84.54      1.25 o
   1   3   8        2.36        2.41      0.22 o
   2   3   8       19.09       14.38      0.77 o
   3   3   8     1384.04     1360.77     11.05 o
   4   3   8      157.89      147.09      2.05 o
   5   3   8       20.22       23.35      1.03 o
   6   3   8      165.48      159.62      2.34 o
   7   3   8        9.71       10.75      0.76 o
   8   3   8       15.06       16.61      0.83 o
   9   3   8       29.08       28.27      1.05 o
  10   3   8       32.74       34.51      1.84 o
  11   3   8        7.44        7.97      1.07 o
 -11   4   8        6.47        6.91      0.97 o
 -10   4   8      196.46      194.96      3.45 o
  -9   4   8        5.06        6.36      0.74 o
  -8   4   8        2.68        1.62      0.48 o
  -7   4   8        0.02       -0.05      0.45 o
  -6   4   8      128.50      112.32      2.10 o
  -5   4   8       92.73       81.29      1.52 o
  -4   4   8      210.92      208.81      2.76 o
  -3   4   8        0.24        2.26      0.32 o
  -2   4   8      118.93      116.55      1.95 o
  -1   4   8       42.25       47.17      1.02 o
   0   4   8       36.08       34.03      0.95 o
   1   4   8      105.32      104.74      1.81 o
   2   4   8       40.88       34.62      0.94 o
   3   4   8        4.55        2.04      0.28 o
   4   4   8       19.97       18.80      0.53 o
   5   4   8       25.24       25.52      0.65 o
   6   4   8       75.23       80.37      1.45 o
   7   4   8       18.03       20.48      1.31 o
   8   4   8       11.16       11.05      1.09 o
   9   4   8        5.04        5.39      0.90 o
  10   4   8        1.63        1.56      1.08 o
 -11   5   8      117.84      120.24      3.10 o
 -10   5   8       87.38       86.92      2.50 o
  -9   5   8      107.10      105.99      3.76 o
  -8   5   8       50.28       46.86      1.43 o
  -7   5   8        0.69        0.27      0.59 o
  -6   5   8      553.50      520.09      6.45 o
  -5   5   8       53.52       30.43      0.93 o
  -4   5   8      494.30      472.25      5.26 o
  -3   5   8      164.51      143.11      2.09 o
  -2   5   8       86.72       89.65      1.61 o
  -1   5   8        4.23        4.27      0.33 o
   0   5   8      188.38      167.41      3.82 o
   1   5   8     1863.54     1709.09     26.01 o
   2   5   8     1021.79      956.94     12.90 o
   3   5   8       14.50       12.02      0.95 o
   4   5   8       27.62       30.63      1.40 o
   5   5   8       68.55       66.38      2.11 o
   6   5   8        5.45        4.09      0.87 o
   7   5   8      212.13      210.17      4.21 o
   8   5   8       25.48       29.42      1.78 o
   9   5   8       70.07       69.60      2.44 o
  10   5   8       10.10       10.91      1.22 o
 -11   6   8        2.85        0.82      1.13 o
 -10   6   8       37.65       37.36      1.68 o
  -9   6   8       53.24       58.87      1.92 o
  -8   6   8       98.72      105.89      2.38 o
  -7   6   8      102.35      114.65      2.34 o
  -6   6   8      490.63      451.18      5.75 o
  -5   6   8      303.47      270.79      3.95 o
  -4   6   8       74.44       61.52      1.79 o
  -3   6   8      292.45      265.34      3.95 o
  -2   6   8        0.29        0.78      0.43 o
  -1   6   8      393.05      359.60      5.00 o
   0   6   8       17.83       18.18      1.08 o
   1   6   8      125.39      131.17      2.85 o
   2   6   8        4.95        7.09      1.12 o
   3   6   8      683.50      651.17      9.50 o
   4   6   8      412.62      402.12      8.73 o
   5   6   8      506.14      514.14      8.14 o
   6   6   8        0.03       -0.45      0.46 o
   7   6   8        0.00        0.27      0.59 o
   8   6   8        7.11        4.92      1.23 o
   9   6   8       73.81       72.89      2.64 o
  10   6   8        0.26        0.16      0.75 o
 -10   7   8       10.24        7.66      1.42 o
  -9   7   8        3.32       -0.22      0.99 o
  -8   7   8      187.63      186.40      4.66 o
  -7   7   8        0.17       -0.32      0.59 o
  -6   7   8      138.01      130.15      2.66 o
  -5   7   8      702.12      683.59     10.12 o
  -4   7   8      658.37      648.19      9.64 o
  -3   7   8       11.86       19.76      2.11 o
  -2   7   8      887.54      841.65     11.74 o
  -1   7   8     1619.64     1511.67     17.04 o
   0   7   8       62.01       58.32      1.84 o
   1   7   8       23.66       22.57      1.25 o
   2   7   8      112.93      104.04      2.58 o
   3   7   8      475.78      464.57      7.34 o
   4   7   8      173.35      170.91      3.72 o
   5   7   8      184.93      188.21      4.08 o
   6   7   8      176.20      171.76      4.01 o
   7   7   8       92.69       92.64      2.94 o
   8   7   8       95.29      101.23     11.36 o
   9   7   8      251.44      268.77      7.44 o
 -10   8   8        0.34        0.41      0.96 o
  -9   8   8       30.91       28.96      1.78 o
  -8   8   8      243.02      245.18     12.20 o
  -7   8   8       99.02      108.79      3.85 o
  -6   8   8       37.06       41.56      1.88 o
  -5   8   8      279.84      285.08      5.35 o
  -4   8   8      249.10      221.49      4.47 o
  -3   8   8       11.45       11.16      1.08 o
  -2   8   8       12.44       11.52      1.12 o
  -1   8   8       16.89       15.13      0.90 o
   0   8   8       16.40       16.94      0.97 o
   1   8   8      475.72      450.77      7.11 o
   2   8   8      201.02      180.98      3.76 o
   3   8   8      786.17      744.86     10.86 o
   4   8   8       16.61       15.05      1.22 o
   5   8   8      174.54      178.75      4.05 o
   6   8   8      164.96      166.59      4.04 o
   7   8   8       34.22       34.74      2.03 o
   8   8   8       35.39       35.07      2.13 o
   9   8   8        0.27       -0.55      1.09 o
  -9   9   8       37.17       34.40      5.52 o
  -8   9   8       28.14       34.55      2.61 o
  -7   9   8       74.71       78.65      3.36 o
  -6   9   8      102.46       97.35      2.91 o
  -5   9   8      251.74      246.00      4.95 o
  -4   9   8      194.42      190.04      4.15 o
  -3   9   8      665.51      649.79      9.89 o
  -2   9   8      112.26      103.98      2.60 o
  -1   9   8       13.10       10.54      1.29 o
   0   9   8      102.08       93.58      2.16 o
   1   9   8      105.67       98.04      2.59 o
   2   9   8       23.95       24.78      1.85 o
   3   9   8      249.53      262.27      5.00 o
   4   9   8       12.91       11.43      1.12 o
   5   9   8      203.51      207.26      6.17 o
   6   9   8      176.48      173.38      4.22 o
   7   9   8      161.34      168.21      4.32 o
   8   9   8       80.30       87.16      3.18 o
  -9  10   8        7.45        7.61      2.21 o
  -8  10   8       16.18       14.97      1.84 o
  -7  10   8       76.90       75.80      3.40 o
  -6  10   8       45.03       44.40      2.09 o
  -5  10   8        0.73        0.45      0.66 o
  -4  10   8       48.18       48.93      2.09 o
  -3  10   8       14.34       14.16      1.88 o
  -2  10   8      189.23      176.58      3.27 o
  -1  10   8       16.15       17.29      1.80 o
   0  10   8       69.95       66.08      1.84 o
   1  10   8      139.40      138.18      3.26 o
   2  10   8        1.31        0.55      0.57 o
   3  10   8      130.93      124.19      3.60 o
   4  10   8        5.59        8.25      1.44 o
   5  10   8       12.34       11.93      1.25 o
   6  10   8        1.07        1.25      0.76 o
   7  10   8       41.97       45.89      4.48 o
   8  10   8       16.69       15.02      1.63 o
  -8  11   8        0.00       -0.50      0.97 o
  -7  11   8        5.63        6.38      1.40 o
  -6  11   8       34.82       39.08      2.07 o
  -5  11   8       28.21       29.60      2.27 o
  -4  11   8       34.61       33.09      1.96 o
  -3  11   8       26.95       25.14      1.69 o
  -2  11   8        2.17        2.38      0.57 o
  -1  11   8      113.48      112.19      2.52 o
   0  11   8        4.18        4.16      0.63 o
   1  11   8      206.23      200.56      4.79 o
   2  11   8       53.81       54.34      2.07 o
   3  11   8        6.57        7.93      1.06 o
   4  11   8        1.93        4.52      0.90 o
   5  11   8       29.16       26.95      2.02 o
   6  11   8       16.39       18.12      1.88 o
   7  11   8       68.50       76.38      3.77 o
  -7  12   8       22.59       25.09      2.34 o
  -6  12   8        0.88        0.93      0.85 o
  -5  12   8       16.99       20.66      1.67 o
  -4  12   8       12.21       15.30      1.47 o
  -3  12   8        5.64        6.91      1.09 o
  -2  12   8       20.12       24.14      1.74 o
  -1  12   8        5.07        4.61      0.69 o
   0  12   8      375.69      357.77      5.48 o
   1  12   8       24.13       23.93      1.30 o
   2  12   8       24.16       29.97      1.69 o
   3  12   8       44.81       45.04      2.57 o
   4  12   8        2.55        3.03      0.84 o
   5  12   8        4.73        5.93      1.09 o
   6  12   8       64.01       55.31      2.55 o
  -6  13   8        2.13        3.69      1.38 o
  -5  13   8       80.68       82.01      2.93 o
  -4  13   8       27.30       30.06      2.02 o
  -3  13   8      262.19      283.70      5.80 o
  -2  13   8        0.26        0.41      1.35 o
  -1  13   8      129.18      129.75      2.63 o
   0  13   8       57.07       60.98      1.99 o
   1  13   8       10.18        8.38      1.00 o
   2  13   8      123.88      122.99      3.35 o
   3  13   8       11.20       16.65      1.47 o
   4  13   8        1.95        2.42      0.86 o
   5  13   8      159.92      161.69      8.84 o
  -4  14   8        6.59        7.60      1.24 o
  -3  14   8       67.05       68.23      2.70 o
  -2  14   8       25.50       28.38      1.97 o
  -1  14   8       38.90       41.49      1.69 o
   0  14   8        2.41        2.31      0.61 o
   1  14   8      122.64      122.44      3.66 o
   2  14   8      108.88      105.80      2.71 o
   3  14   8       52.94       47.38      2.60 o
 -11   1   9        0.02       -0.43      0.43 o
 -10   1   9       67.76       71.29      1.57 o
  -9   1   9       35.52       34.50      1.20 o
  -8   1   9       15.51       13.49      0.70 o
  -7   1   9      133.54      134.86      1.93 o
  -6   1   9      890.28      849.20      7.18 o
  -5   1   9      237.59      230.79      2.57 o
  -4   1   9     5079.18     4904.24     35.07 o
  -3   1   9        4.13        4.95      0.38 o
  -2   1   9        1.12        2.90      0.43 o
  -1   1   9      307.88      336.69      2.93 o
   0   1   9      249.16      237.99      2.24 o
   1   1   9        0.87        0.30      0.22 o
   2   1   9       11.19       11.58      0.52 o
   3   1   9        6.84        8.08      0.47 o
   4   1   9        0.74        0.78      0.46 o
   5   1   9      556.32      547.43      5.97 o
   6   1   9     1351.96     1332.43     13.14 o
   7   1   9      580.28      580.71      6.47 o
   8   1   9       96.62       95.70      1.99 o
   9   1   9       15.83       14.16      0.87 o
  10   1   9       67.89       69.11      1.86 o
 -11   2   9       52.65       57.03      1.69 o
 -10   2   9       44.26       43.11      1.41 o
  -9   2   9       38.58       41.19      1.27 o
  -8   2   9      568.84      545.63      6.10 o
  -7   2   9      130.19      132.03      2.11 o
  -6   2   9       69.29       68.26      1.13 o
  -5   2   9        5.67        5.00      0.38 o
  -4   2   9      338.11      314.78      3.27 o
  -3   2   9        5.56        6.46      0.37 o
  -2   2   9       40.41       37.34      0.72 o
  -1   2   9        0.32        0.84      0.20 o
   0   2   9      350.21      335.04      3.22 o
   1   2   9      277.31      263.66      2.84 o
   2   2   9      147.88      141.55      1.70 o
   3   2   9     1250.18     1248.92     11.17 o
   4   2   9       57.03       58.73      1.16 o
   5   2   9        2.41        3.51      0.48 o
   6   2   9      114.62      114.41      1.96 o
   7   2   9      104.81      106.57      2.14 o
   8   2   9       16.59       18.43      1.50 o
   9   2   9        7.13        9.23      0.78 o
  10   2   9        4.48        4.89      0.63 o
 -11   3   9       25.94       22.43      1.51 o
 -10   3   9       78.59       82.23      3.01 o
  -9   3   9       21.52       22.08      1.36 o
  -8   3   9      295.76      281.07      4.80 o
  -7   3   9       22.26       21.82      0.99 o
  -6   3   9      301.45      285.80      5.28 o
  -5   3   9       23.63       20.10      1.32 o
  -4   3   9     1081.94     1003.72     10.54 o
  -3   3   9       52.08       63.85      1.30 o
  -2   3   9     5092.10     4821.20     40.36 o
  -1   3   9      517.85      467.29      4.62 o
   0   3   9       62.13       65.90      0.96 o
   1   3   9       59.76       63.28      1.02 o
   2   3   9      262.95      246.98      2.85 o
   3   3   9     1182.66     1130.46     10.10 o
   4   3   9     1565.51     1532.57     13.47 o
   5   3   9      121.10      117.06      1.95 o
   6   3   9      200.27      205.78      3.18 o
   7   3   9      387.89      389.55      5.21 o
   8   3   9      617.20      612.56      7.60 o
   9   3   9      247.90      254.96      3.88 o
  10   3   9        0.76        1.11      1.70 o
 -11   4   9       23.82       26.49      1.64 o
 -10   4   9       62.66       61.36      2.13 o
  -9   4   9      180.72      176.25      4.31 o
  -8   4   9      203.86      196.83      3.20 o
  -7   4   9       41.46       46.81      1.53 o
  -6   4   9      246.44      221.14      3.73 o
  -5   4   9       28.63       35.96      1.03 o
  -4   4   9       28.22       30.01      0.92 o
  -3   4   9      213.53      200.56      2.72 o
  -2   4   9      422.78      372.14      4.77 o
  -1   4   9        8.66       11.66      0.60 o
   0   4   9       89.56       88.34      1.56 o
   1   4   9      864.46      800.03      9.19 o
   2   4   9      147.90      150.96      2.45 o
   3   4   9      112.88      107.14      1.72 o
   4   4   9       32.44       30.85      0.73 o
   5   4   9      410.10      404.89      4.17 o
   6   4   9        2.20        3.29      0.39 o
   7   4   9        5.88        5.97      1.09 o
   8   4   9       43.86       47.68      1.95 o
   9   4   9        9.46       10.82      1.16 o
  10   4   9        1.09        1.66      0.76 o
 -11   5   9      354.46      366.79      6.49 o
 -10   5   9      450.51      454.54      7.23 o
  -9   5   9       36.16       31.06      1.52 o
  -8   5   9       13.82       10.72      0.91 o
  -7   5   9      243.25      232.00      3.96 o
  -6   5   9      177.88      192.17      3.08 o
  -5   5   9       40.18       40.54      1.17 o
  -4   5   9      147.48      137.33      2.14 o
  -3   5   9      496.56      477.42      6.72 o
  -2   5   9      598.00      601.23      7.14 o
  -1   5   9      172.25      156.79      2.28 o
   0   5   9     1662.37     1599.42     15.63 o
   1   5   9     1241.52     1159.64     13.56 o
   2   5   9      223.23      211.63      5.88 o
   3   5   9       49.46       44.55      1.68 o
   4   5   9       20.00       16.15      1.75 o
   5   5   9      388.79      380.32      6.49 o
   6   5   9      474.23      454.91      7.58 o
   7   5   9      152.49      161.74      3.65 o
   8   5   9      169.79      172.78      3.94 o
   9   5   9       91.32       94.11      2.91 o
  10   5   9      127.00      125.44      3.50 o
 -10   6   9       18.97       16.51      1.40 o
  -9   6   9       33.15       30.92      1.50 o
  -8   6   9        0.04       -0.01      0.44 o
  -7   6   9       52.63       43.83      1.46 o
  -6   6   9      117.27      119.26      2.61 o
  -5   6   9      157.60      137.68      2.18 o
  -4   6   9       35.84       38.05      1.20 o
  -3   6   9        1.43        1.61      0.27 o
  -2   6   9       68.39       70.92      2.02 o
  -1   6   9      691.67      644.51      8.13 o
   0   6   9       21.37       22.08      1.09 o
   1   6   9        5.63        6.33      1.12 o
   2   6   9       31.12       30.13      1.40 o
   3   6   9       15.43       14.61      1.13 o
   4   6   9       60.15       59.86      2.07 o
   5   6   9        0.01       -0.14      0.61 o
   6   6   9       40.89       41.95      2.28 o
   7   6   9        7.01        7.29      1.39 o
   8   6   9       16.02       13.97      1.80 o
   9   6   9       15.79       14.51      1.40 o
 -10   7   9       57.01       64.05      3.19 o
  -9   7   9      328.16      345.18      6.09 o
  -8   7   9       20.93       22.77      1.83 o
  -7   7   9       56.09       52.12      2.04 o
  -6   7   9        8.04        8.14      0.85 o
  -5   7   9        5.20        3.01      0.77 o
  -4   7   9       23.92       19.60      1.41 o
  -3   7   9      114.05       95.12      2.68 o
  -2   7   9        0.89        0.63      0.64 o
  -1   7   9      161.20      153.20      2.89 o
   0   7   9        6.90        5.32      0.62 o
   1   7   9       23.69       23.80      1.80 o
   2   7   9      148.43      135.79      3.16 o
   3   7   9      194.80      181.33      3.87 o
   4   7   9       14.30       16.48      1.29 o
   5   7   9      104.73      108.90      3.06 o
   6   7   9        4.31        7.18      1.04 o
   7   7   9        5.01        5.82      1.00 o
   8   7   9       60.18       65.96      3.45 o
   9   7   9       24.31       27.49      2.63 o
  -9   8   9       28.19       27.62      1.78 o
  -8   8   9        0.95        0.31      1.20 o
  -7   8   9       74.83       78.62      5.44 o
  -6   8   9      257.55      257.35      5.77 o
  -5   8   9       23.75       17.82      1.61 o
  -4   8   9        3.45        2.17      0.74 o
  -3   8   9      337.11      309.34      6.13 o
  -2   8   9      179.20      176.14      4.77 o
  -1   8   9       21.28       22.74      1.91 o
   0   8   9        5.27        4.28      0.59 o
   1   8   9       65.47       66.79      3.29 o
   2   8   9       19.08       20.89      1.35 o
   3   8   9       22.21       21.80      1.41 o
   4   8   9      245.83      251.44      5.60 o
   5   8   9       18.06       16.93      1.42 o
   6   8   9        3.17        7.18      1.03 o
   7   8   9      160.35      159.31      4.16 o
   8   8   9        4.08        6.68      1.58 o
  -9   9   9       15.77       13.47      2.58 o
  -8   9   9        0.23        1.94      1.46 o
  -7   9   9        8.62       13.02      1.75 o
  -6   9   9      127.78      131.15      3.52 o
  -5   9   9       16.67       15.41      1.36 o
  -4   9   9       23.72       23.68      1.59 o
  -3   9   9      297.34      290.86      5.58 o
  -2   9   9      259.88      250.42      5.03 o
  -1   9   9        8.05        8.33      0.78 o
   0   9   9       47.22       44.18      1.54 o
   1   9   9      246.52      231.32      4.57 o
   2   9   9       65.62       66.81      2.25 o
   3   9   9        5.46        7.87      0.99 o
   4   9   9       11.53       12.92      1.24 o
   5   9   9       75.07       76.17      2.67 o
   6   9   9       75.98       75.24      2.75 o
   7   9   9       11.80       14.18      1.46 o
   8   9   9        1.13        0.40      0.87 o
  -8  10   9      166.82      172.42      5.45 o
  -7  10   9        7.15        8.00      2.64 o
  -6  10   9       71.11       74.29      2.72 o
  -5  10   9       60.01       68.10      2.55 o
  -4  10   9       21.78       24.77      1.71 o
  -3  10   9       43.13       40.20      1.97 o
  -2  10   9       41.55       40.05      1.95 o
  -1  10   9       13.19       13.58      1.01 o
   0  10   9      286.19      280.66      4.58 o
   1  10   9        7.35        6.98      0.93 o
   2  10   9      451.50      438.29      7.42 o
   3  10   9      268.20      265.50      8.05 o
   4  10   9        2.30        2.40      0.80 o
   5  10   9      140.31      131.24      3.64 o
   6  10   9       54.99       55.39      2.46 o
   7  10   9       14.37       14.91      1.64 o
  -7  11   9       14.58       13.61      1.86 o
  -6  11   9       38.11       43.36      2.22 o
  -5  11   9      170.59      183.83      4.48 o
  -4  11   9      169.41      174.97      4.28 o
  -3  11   9      272.64      279.74      5.66 o
  -2  11   9      204.10      195.37      5.32 o
  -1  11   9      363.65      359.26      5.53 o
   0  11   9       16.10       12.46      1.04 o
   1  11   9       93.85       90.18      2.35 o
   2  11   9       42.33       42.88      1.92 o
   3  11   9        9.24       10.41      1.15 o
   4  11   9        2.66        1.46      0.94 o
   5  11   9      125.06      128.52      6.01 o
   6  11   9       20.78       21.61      2.34 o
  -6  12   9       23.85       25.11      1.89 o
  -5  12   9        1.36        0.56      0.81 o
  -4  12   9       80.97       76.82      3.64 o
  -3  12   9        4.87        4.22      1.75 o
  -2  12   9       19.31       19.95      1.66 o
  -1  12   9       77.18       76.30      2.18 o
   0  12   9       53.13       54.31      1.86 o
   1  12   9      115.27      111.10      2.71 o
   2  12   9       14.31       12.21      1.27 o
   3  12   9       58.21       59.10      2.38 o
   4  12   9       67.52       66.93      4.01 o
   5  12   9       22.76       21.91      1.82 o
  -5  13   9        1.38        0.18      0.85 o
  -4  13   9      184.76      201.05      4.83 o
  -3  13   9        0.90        1.01      0.85 o
  -2  13   9        5.24        5.08      1.08 o
  -1  13   9      219.47      219.96      4.11 o
   0  13   9      181.55      183.42      3.66 o
   1  13   9        6.06        4.74      0.81 o
   2  13   9       15.69       17.79      1.30 o
   3  13   9       17.15       18.20      1.56 o
   4  13   9      100.59      108.02      4.16 o
  -2  14   9       41.08       48.74      2.48 o
  -1  14   9       72.82       68.96      2.18 o
   0  14   9        4.37        3.64      0.78 o
   1  14   9       23.57       20.54      1.38 o
 -11   0  10        0.58       -0.28      0.65 o
 -10   0  10       35.82       33.18      1.64 o
  -9   0  10      630.58      647.45      9.25 o
  -8   0  10      406.85      398.95      6.15 o
  -7   0  10       49.12       47.16      1.55 o
  -6   0  10     1852.46     1783.60     21.87 o
  -5   0  10      295.64      294.46      3.82 o
  -4   0  10      586.18      564.41      6.48 o
  -3   0  10        1.78        1.30      0.35 o
  -2   0  10      413.94      391.48      4.72 o
  -1   0  10      293.72      287.48      3.69 o
   0   0  10       75.54       70.45      1.61 o
   1   0  10      656.33      590.32      7.84 o
   2   0  10     1264.35     1245.03     19.10 o
   3   0  10      561.90      561.41     12.18 o
   4   0  10      688.79      679.46     11.29 o
   5   0  10     1272.39     1219.35     19.10 o
   6   0  10       17.58       20.01      1.37 o
   7   0  10        6.29        6.59      0.94 o
   8   0  10      374.93      381.01      7.51 o
   9   0  10       25.46       25.39      1.71 o
  10   0  10       40.44       43.10      2.62 o
 -11   1  10       12.49       11.09      0.89 o
 -10   1  10       35.76       35.75      1.19 o
  -9   1  10        8.14        6.30      0.58 o
  -8   1  10        0.82        1.16      0.37 o
  -7   1  10       28.63       26.86      0.86 o
  -6   1  10        4.20        4.71      0.42 o
  -5   1  10      312.24      299.62      3.21 o
  -4   1  10        8.95       10.44      0.46 o
  -3   1  10      157.97      140.18      1.62 o
  -2   1  10     1954.32     1860.89     13.72 o
  -1   1  10        9.40        3.03      0.29 o
   0   1  10      290.97      282.30      2.62 o
   1   1  10      150.45      151.33      1.79 o
   2   1  10       49.42       52.78      0.96 o
   3   1  10       77.75       80.06      1.53 o
   4   1  10       68.27       67.13      1.39 o
   5   1  10      308.18      294.09      4.13 o
   6   1  10      323.94      330.46      5.34 o
   7   1  10       85.96       82.76      2.15 o
   8   1  10      238.92      249.18      4.39 o
   9   1  10      153.53      157.82      3.29 o
  10   1  10       24.26       27.12      2.16 o
 -11   2  10      150.32      151.74      3.60 o
 -10   2  10       61.70       60.62      2.14 o
  -9   2  10        8.97        7.58      1.08 o
  -8   2  10      149.57      143.07      3.07 o
  -7   2  10      321.74      318.10      4.35 o
  -6   2  10      276.22      266.78      3.32 o
  -5   2  10       68.28       58.91      1.37 o
  -4   2  10      442.01      420.15      4.63 o
  -3   2  10        0.53        1.21      0.30 o
  -2   2  10      122.82      123.81      1.53 o
  -1   2  10      437.54      410.51      4.09 o
   0   2  10      641.66      564.58      5.18 o
   1   2  10      192.78      198.67      2.35 o
   2   2  10      220.98      219.13      2.57 o
   3   2  10      649.47      621.88      6.01 o
   4   2  10      163.30      164.90      3.11 o
   5   2  10      161.05      163.27      2.73 o
   6   2  10        2.93        4.36      0.54 o
   7   2  10        4.33        4.50      0.58 o
   8   2  10       34.62       35.23      1.43 o
   9   2  10       30.79       31.17      1.39 o
  10   2  10      110.17      117.78      2.67 o
 -11   3  10       62.20       65.01      2.35 o
 -10   3  10        4.33        3.64      0.82 o
  -9   3  10        7.90        6.67      0.88 o
  -8   3  10        1.35        3.53      0.70 o
  -7   3  10        3.60        2.28      0.49 o
  -6   3  10       81.20       75.43      2.48 o
  -5   3  10      113.46      118.05      3.55 o
  -4   3  10      468.03      437.73      5.45 o
  -3   3  10      177.48      202.37      3.03 o
  -2   3  10     1108.91     1056.52     10.60 o
  -1   3  10       10.21        4.41      0.48 o
   0   3  10      310.41      317.60      3.12 o
   1   3  10       81.99       83.07      1.26 o
   2   3  10       41.15       43.79      0.90 o
   3   3  10      586.07      568.78      5.54 o
   4   3  10       15.13       15.77      0.72 o
   5   3  10      105.87      106.62      1.78 o
   6   3  10       11.01       10.43      0.74 o
   7   3  10       77.86       78.85      1.83 o
   8   3  10       18.16       19.24      0.97 o
   9   3  10       61.85       59.67      2.26 o
  10   3  10       69.50       69.28      2.96 o
 -11   4  10       10.82       11.42      1.69 o
 -10   4  10       34.05       35.63      1.97 o
  -9   4  10       16.66       15.05      1.16 o
  -8   4  10       15.33       17.03      1.01 o
  -7   4  10        7.16        6.27      0.73 o
  -6   4  10       85.04       78.21      2.54 o
  -5   4  10        0.26        0.21      0.36 o
  -4   4  10       68.59       68.78      1.45 o
  -3   4  10       36.41       39.54      1.07 o
  -2   4  10       92.66      122.66      1.99 o
  -1   4  10        1.31        0.73      0.29 o
   0   4  10       52.92       47.23      1.15 o
   1   4  10      291.65      282.33      4.70 o
   2   4  10       17.56       20.52      1.03 o
   3   4  10        0.71        1.28      0.31 o
   4   4  10       22.80       20.76      0.88 o
   5   4  10      256.71      250.17      2.88 o
   6   4  10       34.54       33.07      0.86 o
   7   4  10        1.92        1.86      0.87 o
   8   4  10        1.60        1.93      0.72 o
   9   4  10       15.65       15.85      1.39 o
 -10   5  10      314.17      333.19      5.80 o
  -9   5  10        3.20        3.80      0.87 o
  -8   5  10       20.08       23.42      1.12 o
  -7   5  10        8.13        8.05      0.80 o
  -6   5  10       50.40       49.80      2.36 o
  -5   5  10      335.91      314.45      3.99 o
  -4   5  10      137.02      122.63      2.05 o
  -3   5  10       19.09        9.45      0.61 o
  -2   5  10       87.63       80.58      1.66 o
  -1   5  10       15.38       13.56      0.76 o
   0   5  10     1614.71     1591.84     15.70 o
   1   5  10        1.58        1.74      0.43 o
   2   5  10       15.96       16.95      0.67 o
   3   5  10       13.47       14.31      1.14 o
   4   5  10       35.32       33.30      1.60 o
   5   5  10       23.51       21.36      1.50 o
   6   5  10      312.50      317.16      7.46 o
   7   5  10        9.51       12.09      1.15 o
   8   5  10       16.46       16.32      1.35 o
   9   5  10       45.58       47.34      2.15 o
 -10   6  10      204.78      211.22      5.57 o
  -9   6  10       97.53      100.76      2.72 o
  -8   6  10       96.20       95.62      2.34 o
  -7   6  10       96.34       95.22      2.25 o
  -6   6  10      101.84      102.16      2.05 o
  -5   6  10       29.34       36.78      1.93 o
  -4   6  10      871.47      780.86      8.30 o
  -3   6  10        0.41        0.85      0.34 o
  -2   6  10       78.67       71.05      1.41 o
  -1   6  10      117.77      120.06      2.53 o
   0   6  10      642.51      641.78      8.26 o
   1   6  10      133.64      128.76      3.04 o
   2   6  10      166.38      153.24      3.44 o
   3   6  10      400.93      380.42      6.47 o
   4   6  10      187.68      194.12      4.22 o
   5   6  10       23.65       24.31      1.57 o
   6   6  10      104.38      110.50      3.21 o
   7   6  10      151.33      155.87      5.09 o
   8   6  10      121.36      131.18      4.83 o
   9   6  10        3.43        4.14      0.97 o
 -10   7  10       72.53       83.82      3.92 o
  -9   7  10      167.01      171.79      4.02 o
  -8   7  10      349.04      361.07     10.39 o
  -7   7  10      119.21      116.93      3.62 o
  -6   7  10      251.73      246.26      4.16 o
  -5   7  10       22.51       21.68      1.24 o
  -4   7  10      205.11      211.48      4.46 o
  -3   7  10      156.65      156.39      3.68 o
  -2   7  10       59.95       61.55      2.70 o
  -1   7  10      134.92      133.49      2.76 o
   0   7  10      148.53      142.97      2.87 o
   1   7  10       27.34       25.37      2.30 o
   2   7  10      248.80      241.52      4.71 o
   3   7  10       86.52       77.08      2.52 o
   4   7  10      440.99      445.22      7.52 o
   5   7  10        0.07       -0.23      0.57 o
   6   7  10        5.43        3.82      0.89 o
   7   7  10       89.44       97.82      4.09 o
   8   7  10      181.24      173.61      5.80 o
  -9   8  10      401.24      428.06     11.31 o
  -8   8  10      157.07      171.48      6.61 o
  -7   8  10      144.10      151.47      6.68 o
  -6   8  10      396.32      379.53      6.85 o
  -5   8  10      175.58      161.07      3.91 o
  -4   8  10      110.77      114.78      3.19 o
  -3   8  10      119.34      112.45      3.13 o
  -2   8  10      117.15      111.07      3.53 o
  -1   8  10      240.51      235.97      4.04 o
   0   8  10       83.93       78.26      2.10 o
   1   8  10      843.31      803.81     11.69 o
   2   8  10      461.43      451.63      7.50 o
   3   8  10      119.05      124.13      3.27 o
   4   8  10      338.09      338.23      6.29 o
   5   8  10      231.70      241.47      5.14 o
   6   8  10        0.87        0.36      0.68 o
   7   8  10       13.23       13.87      1.48 o
   8   8  10        0.10       -0.73      0.99 o
  -8   9  10      277.06      288.08     10.15 o
  -7   9  10      157.38      180.16      6.14 o
  -6   9  10        2.73        2.46      1.16 o
  -5   9  10        0.02        0.20      0.70 o
  -4   9  10       54.76       62.06      2.42 o
  -3   9  10       72.00       70.39      2.54 o
  -2   9  10       51.48       53.82      2.23 o
  -1   9  10       97.40       92.13      2.34 o
   0   9  10        3.14        2.29      0.59 o
   1   9  10       20.26       21.81      1.51 o
   2   9  10      158.85      161.31      4.50 o
   3   9  10       68.30       61.47      2.31 o
   4   9  10       52.60       55.89      2.28 o
   5   9  10       54.24       52.70      2.33 o
   6   9  10        8.19        4.96      1.04 o
   7   9  10       16.26       16.43      1.61 o
  -7  10  10      281.07      297.58      7.63 o
  -6  10  10       92.77       97.28      3.20 o
  -5  10  10        0.05        0.18      0.77 o
  -4  10  10        2.43        1.13      0.78 o
  -3  10  10        1.24        3.05      0.86 o
  -2  10  10       43.59       44.84      2.14 o
  -1  10  10      188.93      180.70      3.54 o
   0  10  10       26.03       23.04      1.66 o
   1  10  10      115.23      111.23      2.69 o
   2  10  10      220.95      221.95      4.76 o
   3  10  10      311.54      320.36      6.16 o
   4  10  10        3.59        3.21      0.91 o
   5  10  10        0.82        0.67      0.71 o
   6  10  10        1.92        1.45      0.81 o
  -7  11  10        5.08        2.81      1.38 o
  -6  11  10        2.37        3.23      1.05 o
  -5  11  10       21.90       26.08      1.91 o
  -4  11  10        2.49        2.39      0.92 o
  -3  11  10       14.71       17.29      1.68 o
  -2  11  10       19.15       17.49      1.55 o
  -1  11  10       32.71       32.74      1.57 o
   0  11  10      268.24      253.36      4.48 o
   1  11  10        1.80        1.45      0.60 o
   2  11  10        6.11        8.75      1.12 o
   3  11  10       41.00       39.98      2.05 o
   4  11  10       17.71       21.59      1.76 o
   5  11  10       32.82       29.31      2.01 o
  -5  12  10        1.45        2.76      1.15 o
  -4  12  10        3.48        3.66      1.02 o
  -3  12  10       14.42       14.57      1.68 o
  -2  12  10        2.36        2.10      0.87 o
  -1  12  10       58.88       55.52      2.19 o
   0  12  10        6.55        6.88      0.88 o
   1  12  10       74.43       70.46      2.21 o
   2  12  10      119.39      120.18      2.99 o
   3  12  10        1.60        1.18      0.75 o
   4  12  10       46.01       50.16      3.23 o
  -4  13  10        7.72        8.05      1.67 o
  -3  13  10      119.66      132.76      5.54 o
  -2  13  10      167.02      171.46      4.46 o
  -1  13  10      168.73      168.75      3.60 o
   0  13  10        6.75        7.15      0.92 o
   1  13  10       88.33       82.83      3.34 o
   2  13  10        0.01       -0.41      0.57 o
 -11   1  11      263.50      278.80      4.51 o
 -10   1  11        1.41        0.55      0.59 o
  -9   1  11       29.86       34.46      1.37 o
  -8   1  11        4.16        5.23      0.64 o
  -7   1  11        6.67        5.92      0.63 o
  -6   1  11       53.61       51.49      1.20 o
  -5   1  11      310.69      284.35      3.42 o
  -4   1  11       81.66       79.04      1.26 o
  -3   1  11       92.45       92.64      1.38 o
  -2   1  11      133.61      130.12      1.85 o
  -1   1  11       61.88       44.65      0.99 o
   0   1  11      362.33      316.21      3.62 o
   1   1  11      101.61       75.44      1.29 o
   2   1  11        2.74        2.18      0.37 o
   3   1  11       83.86       80.44      2.04 o
   4   1  11        7.16        6.43      0.80 o
   5   1  11      761.94      736.79     10.00 o
   6   1  11       97.94       98.71      2.37 o
   7   1  11      385.98      378.42      5.96 o
   8   1  11      186.75      183.01      3.62 o
   9   1  11       32.32       30.64      1.49 o
 -11   2  11       12.19       11.71      1.31 o
 -10   2  11        0.95        0.54      0.67 o
  -9   2  11        0.29        0.49      0.61 o
  -8   2  11      103.99       97.52      2.50 o
  -7   2  11      201.98      203.73      3.19 o
  -6   2  11      415.65      416.62      4.75 o
  -5   2  11       15.34       14.13      1.18 o
  -4   2  11      671.54      633.30      6.62 o
  -3   2  11        0.33        0.12      0.27 o
  -2   2  11        0.29        0.52      0.44 o
  -1   2  11       16.04       16.93      0.63 o
   0   2  11       10.31       19.58      0.63 o
   1   2  11      178.86      186.38      2.30 o
   2   2  11      230.91      220.52      2.88 o
   3   2  11       17.50       16.19      0.78 o
   4   2  11      416.91      420.82      5.29 o
   5   2  11       23.98       25.31      1.19 o
   6   2  11      145.84      144.57      2.98 o
   7   2  11      376.39      367.63      5.82 o
   8   2  11       19.76       18.82      1.14 o
   9   2  11        1.91        1.57      0.57 o
 -10   3  11        5.89        6.33      1.29 o
  -9   3  11       36.87       37.93      1.68 o
  -8   3  11        6.12        6.43      0.84 o
  -7   3  11       27.27       29.55      1.18 o
  -6   3  11        9.28        7.99      0.75 o
  -5   3  11       93.58       90.76      1.87 o
  -4   3  11      105.85      103.43      2.01 o
  -3   3  11     2587.60     2381.86     26.09 o
  -2   3  11      216.26      180.02      2.63 o
  -1   3  11       28.72       17.14      0.76 o
   0   3  11      923.62      885.66      7.08 o
   1   3  11        8.30        8.70      0.46 o
   2   3  11        8.20        7.71      0.53 o
   3   3  11      107.78      103.71      1.59 o
   4   3  11       38.50       37.38      0.99 o
   5   3  11       34.77       39.74      1.07 o
   6   3  11      485.24      490.09      6.05 o
   7   3  11      130.53      134.27      2.81 o
   8   3  11      408.21      430.92      7.39 o
   9   3  11      145.02      134.71      4.18 o
 -10   4  11        2.63        2.36      0.78 o
  -9   4  11      104.34      101.64      2.71 o
  -8   4  11      295.49      288.82      4.29 o
  -7   4  11       97.57       95.37      2.32 o
  -6   4  11      146.65      137.71      2.82 o
  -5   4  11      129.11      137.71      2.51 o
  -4   4  11       79.99       80.51      1.76 o
  -3   4  11       20.23       20.11      0.87 o
  -2   4  11     1151.26     1053.33     10.74 o
  -1   4  11       54.13       60.90      1.49 o
   0   4  11       18.66       15.08      0.75 o
   1   4  11      157.93      160.19      2.69 o
   2   4  11      456.22      455.06      5.88 o
   3   4  11      313.41      310.56      4.41 o
   4   4  11      144.56      137.49      2.21 o
   5   4  11      212.49      210.74      3.26 o
   6   4  11      105.38      108.73      2.09 o
   7   4  11        9.93       11.28      2.01 o
   8   4  11      162.36      164.14      5.69 o
   9   4  11       48.52       47.86      2.56 o
 -10   5  11       59.55       62.20      2.20 o
  -9   5  11      238.91      239.07      4.56 o
  -8   5  11        0.70        0.35      0.47 o
  -7   5  11       10.31       11.69      0.94 o
  -6   5  11        6.73        9.06      0.82 o
  -5   5  11      319.90      308.06      4.32 o
  -4   5  11      658.74      622.19      7.70 o
  -3   5  11        9.52       13.00      0.72 o
  -2   5  11      827.18      788.95      8.37 o
  -1   5  11     1088.99     1083.82     10.98 o
   0   5  11      250.23      240.77      3.54 o
   1   5  11        7.55        8.35      1.15 o
   2   5  11      214.76      213.07      3.22 o
   3   5  11       19.95       22.56      0.89 o
   4   5  11      296.46      296.76      6.77 o
   5   5  11        8.04        7.46      1.16 o
   6   5  11      494.32      513.88     10.61 o
   7   5  11       52.22       52.79      2.14 o
   8   5  11       57.83       54.27      2.25 o
 -10   6  11        7.55        6.84      1.21 o
  -9   6  11       91.64       88.16      3.30 o
  -8   6  11       27.66       31.54      1.41 o
  -7   6  11       45.51       42.82      1.62 o
  -6   6  11       10.47       11.78      0.80 o
  -5   6  11       19.65       19.31      0.88 o
  -4   6  11       70.37       65.12      1.44 o
  -3   6  11       13.65       10.94      0.63 o
  -2   6  11       18.60       21.81      0.77 o
  -1   6  11      115.03      119.14      2.25 o
   0   6  11      257.56      255.72      4.24 o
   1   6  11      268.29      270.45      5.05 o
   2   6  11       20.77       22.12      1.57 o
   3   6  11      178.80      174.81      3.93 o
   4   6  11       26.99       26.98      1.64 o
   5   6  11       21.33       21.77      1.62 o
   6   6  11      139.27      137.30      4.68 o
   7   6  11        4.46        5.56      1.32 o
   8   6  11        0.07        0.17      1.04 o
  -9   7  11       66.59       74.67      2.84 o
  -8   7  11       91.59      109.04      3.69 o
  -7   7  11       19.36       23.02      1.91 o
  -6   7  11       89.75       86.00      2.59 o
  -5   7  11        5.82        6.39      0.83 o
  -4   7  11      164.53      164.59      3.26 o
  -3   7  11       11.13       10.30      1.12 o
  -2   7  11       10.39       10.52      2.25 o
  -1   7  11       59.85       55.41      1.79 o
   0   7  11      120.11      118.79      2.68 o
   1   7  11      187.90      180.67      3.97 o
   2   7  11      456.57      448.96      7.49 o
   3   7  11       16.82       15.57      1.37 o
   4   7  11      141.12      148.56      3.75 o
   5   7  11        4.12        6.65      1.04 o
   6   7  11        1.37        1.05      0.75 o
   7   7  11       35.92       36.81      2.89 o
   8   7  11        8.46        7.91      1.62 o
  -8   8  11      109.81      105.23      3.75 o
  -7   8  11       31.01       31.72      2.32 o
  -6   8  11       25.34       32.58      1.96 o
  -5   8  11        2.72        3.88      0.95 o
  -4   8  11        0.80        0.19      0.68 o
  -3   8  11        0.39        0.10      0.65 o
  -2   8  11       71.66       63.75      2.42 o
  -1   8  11      106.97      108.43      2.60 o
   0   8  11       64.45       63.79      1.98 o
   1   8  11       85.42       84.64      2.30 o
   2   8  11      395.27      390.26      6.87 o
   3   8  11       13.63       10.69      1.56 o
   4   8  11        2.99        2.33      0.75 o
   5   8  11       16.20       18.43      1.55 o
   6   8  11       41.50       44.58      2.30 o
   7   8  11        0.38        1.42      1.15 o
  -8   9  11      119.05      132.19      6.61 o
  -7   9  11        1.52        1.45      1.71 o
  -6   9  11      154.20      158.34      4.13 o
  -5   9  11      109.56      121.55      3.53 o
  -4   9  11      211.59      215.78      4.87 o
  -3   9  11       20.71       20.12      2.21 o
  -2   9  11        4.91        5.08      0.99 o
  -1   9  11      121.28      116.99      2.77 o
   0   9  11        0.40       -0.16      0.48 o
   1   9  11        2.37        3.44      0.68 o
   2   9  11      107.06      109.24      3.15 o
   3   9  11        3.18        2.32      0.81 o
   4   9  11       20.20       15.07      1.98 o
   5   9  11       16.56       15.74      1.52 o
   6   9  11      151.58      169.10      4.47 o
  -7  10  11      414.65      454.67     14.19 o
  -6  10  11      122.27      128.51      3.79 o
  -5  10  11       90.48       98.28      3.25 o
  -4  10  11       68.22       67.75      2.69 o
  -3  10  11      170.72      182.05      4.46 o
  -2  10  11       25.31       24.23      1.82 o
  -1  10  11      403.87      402.28      6.18 o
   0  10  11       19.13       18.05      1.30 o
   1  10  11      109.19      107.93      2.74 o
   2  10  11       78.59       76.48      2.70 o
   3  10  11      175.80      175.13      4.29 o
   4  10  11      260.60      250.21      5.46 o
   5  10  11       29.23       32.75      2.08 o
  -6  11  11      269.08      296.67      6.33 o
  -5  11  11       27.54       27.72      2.06 o
  -4  11  11        0.10        0.15      0.82 o
  -3  11  11       95.90      106.63      3.42 o
  -2  11  11       73.64       71.70      2.80 o
  -1  11  11       63.32       61.56      2.41 o
   0  11  11      120.06      119.43      2.94 o
   1  11  11      120.94      114.80      2.89 o
   2  11  11       21.69       22.26      1.49 o
   3  11  11        1.21        1.50      0.78 o
   4  11  11      155.34      160.60      8.25 o
  -4  12  11      187.68      193.30      4.86 o
  -3  12  11       42.58       43.14      2.58 o
  -2  12  11        2.22        2.44      0.95 o
  -1  12  11        3.27        5.81      0.88 o
   0  12  11        0.03       -0.36      0.56 o
   1  12  11      280.14      271.88      4.93 o
   2  12  11        7.77        6.06      0.92 o
   3  12  11       39.80       39.90      2.30 o
  -1  13  11       57.92       58.01      4.46 o
   0  13  11       10.11       11.05      2.35 o
 -10   0  12      136.14      142.34      5.60 o
  -9   0  12       85.37       93.99      4.22 o
  -8   0  12        5.50        3.56      1.12 o
  -7   0  12       12.29       11.77      1.58 o
  -6   0  12      436.00      408.45     10.39 o
  -5   0  12       75.03       73.59      2.13 o
  -4   0  12      708.54      697.98     11.07 o
  -3   0  12       95.34       79.93      2.20 o
  -2   0  12      178.81      183.31      3.77 o
  -1   0  12      308.06      262.31      4.94 o
   0   0  12      516.57      482.24      8.12 o
   1   0  12      289.93      260.53      5.10 o
   2   0  12        6.18        3.30      0.63 o
   3   0  12      180.15      184.13      5.67 o
   4   0  12      509.94      510.34     12.40 o
   5   0  12        9.33        8.25      1.29 o
   6   0  12      218.51      224.78      6.73 o
   7   0  12       23.27       22.38      2.03 o
   8   0  12        7.78        7.44      1.32 o
   9   0  12       15.42       13.96      1.70 o
 -10   1  12        0.06        1.13      0.77 o
  -9   1  12      497.60      502.42      7.61 o
  -8   1  12        3.51        2.62      0.65 o
  -7   1  12        0.22        0.29      0.47 o
  -6   1  12       97.83       98.13      1.93 o
  -5   1  12       21.18       23.09      0.95 o
  -4   1  12      144.28      144.18      1.89 o
  -3   1  12      442.81      422.51      4.23 o
  -2   1  12       29.79       25.33      0.75 o
  -1   1  12     1139.71     1090.54      9.72 o
   0   1  12      298.79      257.06      3.15 o
   1   1  12      214.59      216.72      2.81 o
   2   1  12      261.95      239.67      3.43 o
   3   1  12        0.02        0.08      0.31 o
   4   1  12       34.84       35.47      1.18 o
   5   1  12       23.14       21.68      1.51 o
   6   1  12       17.61       15.90      1.21 o
   7   1  12      215.59      216.76      4.67 o
   8   1  12      290.87      296.79      5.88 o
   9   1  12        1.64        1.90      0.66 o
 -10   2  12        0.17       -0.67      1.44 o
  -9   2  12       26.13       29.26      1.91 o
  -8   2  12      202.56      202.55      4.77 o
  -7   2  12       10.13        7.83      0.81 o
  -6   2  12      114.18      110.16      2.13 o
  -5   2  12      113.91      119.93      2.24 o
  -4   2  12       48.50       49.77      1.19 o
  -3   2  12        2.62        1.35      0.35 o
  -2   2  12        1.02        0.63      0.26 o
  -1   2  12      362.35      322.56      3.70 o
   0   2  12       72.57       64.81      1.26 o
   1   2  12       88.71       89.60      1.46 o
   2   2  12      260.32      255.24      4.74 o
   3   2  12       88.92       92.95      1.84 o
   4   2  12       19.34       19.01      0.91 o
   5   2  12       71.81       72.35      1.67 o
   6   2  12        2.83        1.88      0.54 o
   7   2  12       19.84       20.61      1.32 o
   8   2  12        0.79        0.45      0.95 o
 -10   3  12       11.62        8.07      1.67 o
  -9   3  12       44.01       44.23      1.84 o
  -8   3  12       58.37       62.29      2.06 o
  -7   3  12      207.86      215.98      3.43 o
  -6   3  12        0.60        1.09      0.51 o
  -5   3  12       17.45       14.47      0.86 o
  -4   3  12       48.44       43.67      1.30 o
  -3   3  12        2.94        2.19      0.45 o
  -2   3  12      497.29      423.72      5.45 o
  -1   3  12       23.38       28.54      1.44 o
   0   3  12        0.63        1.26      0.38 o
   1   3  12       67.41       66.87      1.63 o
   2   3  12       97.34       92.24      1.57 o
   3   3  12       43.07       42.70      1.49 o
   4   3  12       39.56       37.97      1.12 o
   5   3  12        9.47        8.80      0.66 o
   6   3  12       69.17       73.94      2.20 o
   7   3  12       62.93       64.79      2.54 o
   8   3  12       55.71       64.43      1.84 o
 -10   4  12        9.61        8.96      1.05 o
  -9   4  12       58.39       56.72      2.07 o
  -8   4  12        2.80        3.60      0.71 o
  -7   4  12      185.64      188.89      5.04 o
  -6   4  12        2.22        3.47      0.64 o
  -5   4  12       53.19       51.39      1.46 o
  -4   4  12      109.34      105.06      2.10 o
  -3   4  12       19.63       25.12      1.04 o
  -2   4  12       66.38       68.57      1.69 o
  -1   4  12       55.24       44.81      1.32 o
   0   4  12        8.26        9.98      0.63 o
   1   4  12      126.61      119.54      2.12 o
   2   4  12       47.66       48.60      1.39 o
   3   4  12       38.93       39.12      1.28 o
   4   4  12       48.33       49.28      1.49 o
   5   4  12        0.19        0.37      0.36 o
   6   4  12       86.27       88.21      2.03 o
   7   4  12        2.13        0.46      1.87 o
   8   4  12        0.22        0.65      0.84 o
  -9   5  12       93.20      101.22      2.76 o
  -8   5  12        0.33        0.06      0.52 o
  -7   5  12       10.43       10.20      0.93 o
  -6   5  12       74.81       75.10      2.03 o
  -5   5  12      175.94      190.33      3.14 o
  -4   5  12        1.78        2.43      0.96 o
  -3   5  12       77.90       70.56      1.73 o
  -2   5  12        5.91        7.81      0.62 o
  -1   5  12      989.91      952.15     11.01 o
   0   5  12      124.97      118.62      2.09 o
   1   5  12       18.76       19.23      0.87 o
   2   5  12       67.87       66.88      1.56 o
   3   5  12        0.71        0.60      0.30 o
   4   5  12        4.49        5.30      0.91 o
   5   5  12      142.14      147.23      4.69 o
   6   5  12       34.40       36.78      5.71 o
   7   5  12        5.07        4.25      1.03 o
   8   5  12      129.14      136.14      4.33 o
  -9   6  12        0.22       -0.31      0.61 o
  -8   6  12       37.07       38.75      1.57 o
  -7   6  12      121.39      126.97      2.78 o
  -6   6  12      169.05      158.41      5.24 o
  -5   6  12       25.68       22.60      1.01 o
  -4   6  12       41.33       40.67      1.25 o
  -3   6  12       10.06       14.70      0.74 o
  -2   6  12        2.33        2.46      0.38 o
  -1   6  12      135.23      133.13      2.96 o
   0   6  12       97.13       95.05      2.41 o
   1   6  12       16.36       14.02      1.81 o
   2   6  12       68.17       67.41      2.33 o
   3   6  12      112.76      117.28      3.20 o
   4   6  12      252.00      247.23      5.14 o
   5   6  12       98.26       95.40      3.07 o
   6   6  12       39.48       38.25      2.74 o
   7   6  12       18.70       21.63      2.23 o
  -8   7  12       93.25      111.20      4.54 o
  -7   7  12       36.92       44.54      2.53 o
  -6   7  12        2.04        2.10      0.79 o
  -5   7  12       34.79       33.57      1.77 o
  -4   7  12       82.25       92.50      2.43 o
  -3   7  12      391.68      414.29      7.32 o
  -2   7  12      444.15      437.61      7.62 o
  -1   7  12      187.64      182.97      4.21 o
   0   7  12      140.99      135.75      3.01 o
   1   7  12      959.01      942.13     11.84 o
   2   7  12       58.28       58.99      2.28 o
   3   7  12      168.71      173.65      5.86 o
   4   7  12      160.50      160.95      4.02 o
   5   7  12        4.31        4.24      0.94 o
   6   7  12      263.30      278.37      7.43 o
   7   7  12       21.58       19.35      2.21 o
  -8   8  12       44.89       44.91      2.71 o
  -7   8  12      126.96      130.18      4.19 o
  -6   8  12       13.04       13.93      1.38 o
  -5   8  12      132.06      136.64      3.75 o
  -4   8  12       15.02       14.58      1.43 o
  -3   8  12       12.43       12.09      1.33 o
  -2   8  12        3.95        5.66      1.06 o
  -1   8  12        0.19        0.38      0.73 o
   0   8  12        6.23        5.65      0.84 o
   1   8  12      641.33      639.18      8.76 o
   2   8  12       24.26       22.92      1.67 o
   3   8  12      277.70      279.00      5.68 o
   4   8  12       26.55       25.13      1.83 o
   5   8  12       31.35       30.58      1.96 o
   6   8  12        6.72        4.35      1.05 o
  -7   9  12       83.89       93.82      5.65 o
  -6   9  12      255.34      278.96      7.08 o
  -5   9  12        0.65        0.08      0.76 o
  -4   9  12       26.58       29.57      2.00 o
  -3   9  12      131.09      131.32      3.72 o
  -2   9  12      130.83      131.63      3.85 o
  -1   9  12       92.16       95.28      3.84 o
   0   9  12        4.50        3.16      1.00 o
   1   9  12       20.07       19.05      1.37 o
   2   9  12      109.36      106.05      3.21 o
   3   9  12      338.41      319.33      6.31 o
   4   9  12      252.04      256.17      7.60 o
   5   9  12       27.21       25.46      1.95 o
  -6  10  12        0.01       -0.76      1.08 o
  -5  10  12        7.69        7.55      1.27 o
  -4  10  12        0.01       -0.77      0.77 o
  -3  10  12        4.13        5.63      1.12 o
  -2  10  12       30.26       33.41      2.49 o
  -1  10  12       51.47       55.23      4.52 o
   0  10  12       40.14       39.82      1.80 o
   1  10  12      129.74      125.28      3.09 o
   2  10  12       13.86       11.77      1.14 o
   3  10  12       67.25       70.96      2.75 o
   4  10  12      107.42      103.83      3.40 o
  -5  11  12       11.18       12.64      2.14 o
  -4  11  12      151.58      159.38      4.40 o
  -3  11  12       18.45       20.25      1.99 o
  -2  11  12       57.89       63.95      3.83 o
  -1  11  12        0.59        0.08      1.40 o
   0  11  12        0.37       -0.22      0.56 o
   1  11  12        0.80       -0.12      0.59 o
   2  11  12        8.35        6.13      1.28 o
   3  11  12       19.76       17.01      1.61 o
  -2  12  12        2.14        2.39      1.06 o
  -1  12  12       38.06       34.57      2.35 o
   0  12  12        1.39        1.48      0.70 o
   1  12  12       18.80       18.56      1.69 o
  -9   1  13       37.68       39.63      2.08 o
  -8   1  13        9.11        7.51      1.03 o
  -7   1  13       85.98       83.32      2.66 o
  -6   1  13       86.12       83.81      3.82 o
  -5   1  13       35.06       34.86      1.32 o
  -4   1  13      182.72      178.46      2.89 o
  -3   1  13       10.88       11.29      0.67 o
  -2   1  13      197.11      181.19      2.69 o
  -1   1  13      113.91      113.22      1.99 o
   0   1  13      404.37      347.38      4.45 o
   1   1  13      245.65      236.32      3.35 o
   2   1  13       81.52       77.03      1.66 o
   3   1  13       10.35        9.42      0.76 o
   4   1  13       34.37       31.48      1.28 o
   5   1  13        8.33        7.32      0.72 o
   6   1  13       60.08       61.59      2.22 o
   7   1  13       54.55       52.35      2.08 o
   8   1  13        2.24        1.46      0.64 o
  -9   2  13      115.43      117.00      4.78 o
  -8   2  13      116.61      111.85      3.48 o
  -7   2  13      251.34      252.06      5.48 o
  -6   2  13       51.06       47.97      1.62 o
  -5   2  13       92.30       97.97      1.99 o
  -4   2  13      129.90      131.93      3.18 o
  -3   2  13       10.46       10.31      0.65 o
  -2   2  13      251.34      233.47      2.70 o
  -1   2  13       54.37       58.42      1.54 o
   0   2  13       12.12       11.69      0.63 o
   1   2  13      362.98      329.94      4.60 o
   2   2  13      411.31      413.62      5.25 o
   3   2  13      166.70      165.27      2.75 o
   4   2  13       30.90       30.35      1.20 o
   5   2  13        0.04       -0.52      0.52 o
   6   2  13      187.80      199.41      3.83 o
   7   2  13        7.09        7.63      0.95 o
   8   2  13       94.77      102.96      5.85 o
  -9   3  13       31.40       28.97      1.89 o
  -8   3  13        1.36        1.12      0.79 o
  -7   3  13      246.07      259.66      4.47 o
  -6   3  13        9.37        9.53      0.89 o
  -5   3  13        4.07        3.70      0.61 o
  -4   3  13      257.57      248.41      3.71 o
  -3   3  13      236.82      234.89      4.25 o
  -2   3  13      119.89      137.29      2.49 o
  -1   3  13      639.29      614.70      8.53 o
   0   3  13       12.47       11.19      1.03 o
   1   3  13      256.68      266.92      3.53 o
   2   3  13       16.49       18.64      1.40 o
   3   3  13      157.61      162.05      2.56 o
   4   3  13        0.01        0.14      0.35 o
   5   3  13       35.46       38.29      1.18 o
   6   3  13       99.20       98.03      2.40 o
   7   3  13      108.86      119.44      3.48 o
  -9   4  13       26.61       27.45      2.09 o
  -8   4  13      128.56      125.04      2.64 o
  -7   4  13        4.14        3.89      0.72 o
  -6   4  13      482.92      492.70      7.26 o
  -5   4  13       87.80       85.16      1.94 o
  -4   4  13       69.31       59.00      1.89 o
  -3   4  13        7.26        5.40      0.59 o
  -2   4  13       17.84       19.40      1.03 o
  -1   4  13       22.51       17.76      1.03 o
   0   4  13       18.03       19.04      1.06 o
   1   4  13      420.06      417.33      8.00 o
   2   4  13       65.72       66.69      2.37 o
   3   4  13      101.01       94.22      3.53 o
   4   4  13      246.29      243.17      4.16 o
   5   4  13      208.56      212.15      4.47 o
   6   4  13       56.64       58.17      2.67 o
   7   4  13       40.48       40.83      2.40 o
  -9   5  13       99.26      100.14      2.76 o
  -8   5  13       17.00       15.03      1.72 o
  -7   5  13        2.79        2.57      0.66 o
  -6   5  13      113.65      125.71      3.12 o
  -5   5  13       23.60       28.97      1.65 o
  -4   5  13       22.48       26.32      1.15 o
  -3   5  13      293.64      284.60      4.50 o
  -2   5  13       58.78       65.54      2.48 o
  -1   5  13       53.00       60.37      1.70 o
   0   5  13      240.28      237.34      3.58 o
   1   5  13      421.34      427.56      5.77 o
   2   5  13       78.90       75.26      2.94 o
   3   5  13       31.12       31.86      2.20 o
   4   5  13       97.36      100.58      5.46 o
   5   5  13       39.17       45.67      4.06 o
   6   5  13        8.17        7.30      1.26 o
   7   5  13       12.36       12.30      2.21 o
  -8   6  13      161.34      161.55      3.01 o
  -7   6  13        4.79        5.05      1.10 o
  -6   6  13       34.41       30.94      1.38 o
  -5   6  13       57.15       52.98      1.54 o
  -4   6  13       80.29       86.33      1.92 o
  -3   6  13       11.04       12.58      0.78 o
  -2   6  13       29.63       31.63      1.07 o
  -1   6  13       13.94       14.59      1.53 o
   0   6  13      161.02      161.89      2.90 o
   1   6  13        4.74        7.44      0.89 o
   2   6  13       19.72       19.52      1.52 o
   3   6  13      465.24      470.22      8.01 o
   4   6  13       11.27       11.30      1.30 o
   5   6  13       86.16       84.53      5.39 o
   6   6  13       15.65       15.45      2.83 o
  -8   7  13       23.86       22.90      3.10 o
  -7   7  13        1.93        2.05      1.10 o
  -6   7  13        4.67        5.03      1.03 o
  -5   7  13       34.26       36.48      1.88 o
  -4   7  13       39.97       44.43      2.00 o
  -3   7  13       12.80       14.77      1.20 o
  -2   7  13        1.12        0.26      0.69 o
  -1   7  13      104.30      106.67      4.02 o
   0   7  13        6.03        6.82      1.09 o
   1   7  13      134.29      126.43      3.41 o
   2   7  13       22.65       22.08      1.62 o
   3   7  13        9.05        9.82      1.19 o
   4   7  13       58.07       57.86      2.44 o
   5   7  13        3.79        1.25      1.06 o
   6   7  13       32.70       37.08      4.39 o
  -7   8  13      130.63      152.61      4.72 o
  -6   8  13       20.80       23.15      1.71 o
  -5   8  13        0.02        0.11      0.89 o
  -4   8  13        3.06        3.37      1.13 o
  -3   8  13        0.05        0.81      0.80 o
  -2   8  13        3.52        2.56      0.88 o
  -1   8  13        0.88        1.36      1.06 o
   0   8  13      107.98      115.55      2.90 o
   1   8  13       21.06       20.39      1.41 o
   2   8  13       41.08       41.31      1.83 o
   3   8  13       17.33       16.92      1.65 o
   4   8  13       39.19       42.18      2.31 o
   5   8  13       31.44       32.06      3.15 o
  -6   9  13        1.69        3.38      1.35 o
  -5   9  13       28.16       29.45      2.50 o
  -4   9  13       43.35       46.95      2.42 o
  -3   9  13        5.34        4.85      1.13 o
  -2   9  13        4.86        4.93      1.08 o
  -1   9  13      174.24      163.94      5.32 o
   0   9  13       95.84       97.51      2.71 o
   1   9  13       29.29       29.89      1.67 o
   2   9  13       25.38       25.76      1.63 o
   3   9  13      234.15      216.73      5.02 o
   4   9  13        1.67        1.00      0.85 o
  -5  10  13      200.46      210.73      6.25 o
  -4  10  13        0.07       -0.80      0.80 o
  -3  10  13       15.32       14.70      1.61 o
  -2  10  13       60.42       64.81      2.77 o
  -1  10  13       16.93       13.16      2.15 o
   0  10  13       92.26      100.22      2.83 o
   1  10  13       39.03       42.64      1.95 o
   2  10  13      210.97      215.47      4.41 o
   3  10  13      183.08      179.44      5.70 o
  -3  11  13       58.38       58.30      3.60 o
  -2  11  13       30.38       32.84      2.26 o
  -1  11  13      122.33      126.66      3.94 o
   0  11  13       60.55       61.65      2.28 o
   1  11  13       91.87       92.98      2.80 o
  -9   0  14       48.25       48.36      3.23 o
  -8   0  14      144.68      146.73      5.51 o
  -7   0  14      272.99      267.57      8.04 o
  -6   0  14      239.42      241.45      7.27 o
  -5   0  14      429.90      426.05      7.40 o
  -4   0  14      418.32      411.73      7.20 o
  -3   0  14      234.52      249.92      4.89 o
  -2   0  14       10.78       14.96      1.14 o
  -1   0  14        7.08        6.58      0.83 o
   0   0  14        3.57        1.67      1.24 o
   1   0  14      147.51      160.80      3.72 o
   2   0  14        9.77       11.46      1.08 o
   3   0  14      402.02      395.00     14.13 o
   4   0  14      403.07      417.79      7.94 o
   5   0  14      103.05      111.97      3.18 o
   6   0  14       79.55       84.45      3.81 o
   7   0  14       32.79       32.47      2.44 o
  -9   1  14        6.92        7.54      1.11 o
  -8   1  14       25.63       27.13      1.73 o
  -7   1  14        0.07        0.21      0.60 o
  -6   1  14        1.94        1.10      0.51 o
  -5   1  14        0.67        0.87      0.50 o
  -4   1  14        0.24        0.39      0.44 o
  -3   1  14       26.39       22.76      0.93 o
  -2   1  14      301.90      282.77      3.78 o
  -1   1  14      172.76      164.19      2.59 o
   0   1  14      169.56      170.68      2.69 o
   1   1  14      452.49      430.11      5.38 o
   2   1  14      126.66      119.41      2.20 o
   3   1  14       58.48       59.54      1.53 o
   4   1  14        0.73        0.83      0.46 o
   5   1  14        0.96        1.49      0.52 o
   6   1  14       46.84       48.74      1.66 o
   7   1  14        6.26        6.56      0.91 o
  -9   2  14        4.11        3.76      1.23 o
  -8   2  14       82.78       78.17      3.77 o
  -7   2  14       44.09       47.94      2.89 o
  -6   2  14      268.75      265.39      4.41 o
  -5   2  14        0.61        1.15      0.68 o
  -4   2  14      137.06      137.63      2.78 o
  -3   2  14       45.24       48.04      1.56 o
  -2   2  14        4.98        3.11      0.43 o
  -1   2  14       98.15      106.75      1.89 o
   0   2  14       25.34       25.94      1.03 o
   1   2  14       32.00       30.08      1.03 o
   2   2  14       59.33       65.49      1.52 o
   3   2  14       37.95       42.64      1.60 o
   4   2  14       85.20       90.93      2.12 o
   5   2  14       23.78       23.33      1.16 o
   6   2  14        6.89        6.34      0.72 o
   7   2  14       16.92       16.29      1.02 o
  -8   3  14       29.21       29.66      2.41 o
  -7   3  14        4.33        4.42      0.87 o
  -6   3  14        0.88        1.99      0.73 o
  -5   3  14        2.57        1.23      0.81 o
  -4   3  14       56.74       54.28      1.56 o
  -3   3  14        8.96        7.98      0.73 o
  -2   3  14       64.88       65.31      1.69 o
  -1   3  14       64.32       58.81      1.64 o
   0   3  14        1.60        1.87      0.46 o
   1   3  14        0.13        0.43      0.56 o
   2   3  14      193.23      191.59      3.50 o
   3   3  14       65.52       67.15      2.19 o
   4   3  14      176.48      173.72      3.91 o
   5   3  14        7.94        8.75      1.44 o
   6   3  14       13.12       11.84      1.03 o
   7   3  14      105.96      112.53      2.88 o
  -8   4  14       41.58       43.09      2.14 o
  -7   4  14      197.13      204.46      3.91 o
  -6   4  14        4.80        5.92      0.80 o
  -5   4  14       65.48       69.40      1.81 o
  -4   4  14        0.01        0.52      0.44 o
  -3   4  14        0.18        0.28      0.42 o
  -2   4  14       11.84       13.41      1.45 o
  -1   4  14       24.36       25.90      2.24 o
   0   4  14       90.27       84.96      2.17 o
   1   4  14        8.86        7.49      0.78 o
   2   4  14       71.81       77.34      2.44 o
   3   4  14       54.29       56.10      1.73 o
   4   4  14      212.35      213.45      3.86 o
   5   4  14        3.30        2.46      1.24 o
   6   4  14        0.16        0.00      0.75 o
  -8   5  14       42.53       38.82      2.00 o
  -7   5  14       17.28       17.41      1.30 o
  -6   5  14       79.79       87.68      2.34 o
  -5   5  14        5.10        6.23      0.71 o
  -4   5  14       14.27       15.30      0.95 o
  -3   5  14       12.25       16.12      0.94 o
  -2   5  14        8.36       10.30      0.79 o
  -1   5  14        9.66        9.95      0.94 o
   0   5  14      142.15      150.08      2.98 o
   1   5  14       40.45       36.97      1.23 o
   2   5  14        9.88       11.63      0.90 o
   3   5  14       10.14        9.14      2.14 o
   4   5  14       49.29       54.95      4.38 o
   5   5  14       21.30       20.82      3.04 o
   6   5  14        8.50        6.85      1.24 o
  -7   6  14        7.53        6.49      1.59 o
  -6   6  14       59.57       64.68      2.91 o
  -5   6  14      167.55      175.30      3.06 o
  -4   6  14      606.66      617.91      7.73 o
  -3   6  14        9.78       10.34      0.75 o
  -2   6  14        1.42        1.74      0.47 o
  -1   6  14        0.05        1.55      0.88 o
   0   6  14       17.40       12.76      1.48 o
   1   6  14       46.71       56.46      2.84 o
   2   6  14      109.39      121.34      6.15 o
   3   6  14      106.71      107.08      4.39 o
   4   6  14       32.24       29.68      3.59 o
   5   6  14       90.54       81.50      5.41 o
  -7   7  14        0.70        0.07      1.54 o
  -6   7  14        0.00       -0.07      0.95 o
  -5   7  14      131.82      144.62      3.64 o
  -4   7  14       67.62       71.81      2.57 o
  -3   7  14       26.26       30.11      1.87 o
  -2   7  14       96.94      109.21      3.13 o
  -1   7  14      229.54      234.05      8.89 o
   0   7  14       16.06       18.44      1.91 o
   1   7  14       51.39       53.89      2.33 o
   2   7  14       14.86       14.64      1.75 o
   3   7  14      137.49      131.29      7.53 o
   4   7  14       56.71       57.96      4.77 o
   5   7  14        5.80        1.50      1.88 o
  -6   8  14      952.65      987.54     14.12 o
  -5   8  14        0.82       -0.05      0.78 o
  -4   8  14       11.72       13.45      1.80 o
  -3   8  14      105.07      115.02      4.29 o
  -2   8  14       57.88       61.96      3.20 o
  -1   8  14        2.07        0.56      1.10 o
   0   8  14      237.42      253.49      5.53 o
   1   8  14       11.71        9.22      1.22 o
   2   8  14      290.15      296.25      5.33 o
   3   8  14       45.22       49.79      2.39 o
   4   8  14       96.02      111.84      4.38 o
  -5   9  14       46.87       51.53      3.16 o
  -4   9  14       49.60       55.93      3.75 o
  -3   9  14      177.75      183.76      5.71 o
  -2   9  14       24.18       23.77      1.94 o
  -1   9  14       18.15       13.49      1.54 o
   0   9  14        0.12       -0.11      0.80 o
   1   9  14      141.10      142.85      3.46 o
   2   9  14        2.55        1.11      0.74 o
   3   9  14        7.74        6.95      1.04 o
  -3  10  14        8.71        9.68      1.42 o
  -2  10  14       12.34       13.50      1.59 o
  -1  10  14        9.06        9.23      1.85 o
   0  10  14        1.37        2.62      1.36 o
   1  10  14       18.37       19.72      1.54 o
  -8   1  15        0.87        2.56      1.38 o
  -7   1  15        0.09        0.29      0.64 o
  -6   1  15        1.78        2.15      0.74 o
  -5   1  15      118.64      121.91      2.63 o
  -4   1  15        4.67        3.40      0.67 o
  -3   1  15       17.89       18.62      0.89 o
  -2   1  15       45.27       43.04      1.29 o
  -1   1  15        4.73        4.40      0.54 o
   0   1  15      110.83      103.52      2.00 o
   1   1  15        8.41        7.92      0.67 o
   2   1  15        0.61        0.31      0.40 o
   3   1  15       66.38       64.32      1.63 o
   4   1  15       19.13       20.08      1.02 o
   5   1  15       83.94       86.31      1.95 o
   6   1  15        1.10        1.20      0.65 o
  -8   2  15       46.09       45.16      2.25 o
  -7   2  15        8.74        7.25      1.03 o
  -6   2  15        5.99        3.69      0.68 o
  -5   2  15      325.18      325.44      5.18 o
  -4   2  15       25.50       26.39      1.30 o
  -3   2  15       61.31       63.98      1.93 o
  -2   2  15       98.61      104.25      2.41 o
  -1   2  15        7.34        9.93      0.88 o
   0   2  15        5.08        5.31      0.55 o
   1   2  15       54.70       59.35      1.44 o
   2   2  15       10.54       11.20      0.90 o
   3   2  15       86.88       87.85      1.85 o
   4   2  15        0.16       -0.37      0.37 o
   5   2  15       75.50       78.21      2.00 o
   6   2  15      247.10      253.72      5.31 o
  -7   3  15       63.22       65.70      2.40 o
  -6   3  15       21.35       21.84      1.98 o
  -5   3  15       92.15       93.00      4.54 o
  -4   3  15      134.02      134.98      4.28 o
  -3   3  15      351.36      338.97      6.43 o
  -2   3  15       39.22       39.17      1.80 o
  -1   3  15      109.40      111.65      2.55 o
   0   3  15      100.24      100.85      2.39 o
   1   3  15        5.14        5.47      1.59 o
   2   3  15      126.00      127.43      2.76 o
   3   3  15       46.12       40.95      1.53 o
   4   3  15      110.09      110.20      5.62 o
   5   3  15        1.78        2.28      0.65 o
  -7   4  15       67.46       73.85      3.46 o
  -6   4  15      139.29      138.89      7.72 o
  -5   4  15        2.76        1.79      0.71 o
  -4   4  15       89.11       94.58      5.44 o
  -3   4  15       90.63       91.27      3.42 o
  -2   4  15      493.63      498.76      8.69 o
  -1   4  15        3.46        3.69      0.73 o
   0   4  15       16.85       18.33      1.25 o
   1   4  15       45.96       47.69      1.88 o
   2   4  15      110.15      103.77      2.82 o
   3   4  15       61.32       65.68      2.11 o
   4   4  15      252.75      264.20      5.14 o
   5   4  15       16.29       20.33      2.37 o
  -7   5  15        1.99        2.01      0.81 o
  -6   5  15        8.02        7.75      0.91 o
  -5   5  15      143.39      142.46      2.77 o
  -4   5  15       58.31       63.04      2.38 o
  -3   5  15      248.93      263.46      4.08 o
  -2   5  15      103.21      104.46      2.26 o
  -1   5  15       34.14       34.18      1.30 o
   0   5  15        0.46        0.82      0.49 o
   1   5  15       77.03       76.01      1.97 o
   2   5  15        4.77        4.90      1.16 o
   3   5  15        2.86        2.55      1.65 o
   4   5  15        2.08        0.00      1.49 o
  -6   6  15       78.85       83.50      2.59 o
  -5   6  15       50.18       51.19      1.74 o
  -4   6  15      739.91      770.01      9.35 o
  -3   6  15       13.65       14.32      1.32 o
  -2   6  15        0.81        1.06      0.77 o
  -1   6  15       37.37       44.69      2.08 o
   0   6  15        5.90        7.08      1.31 o
   1   6  15        0.36       -0.57      0.94 o
   2   6  15      284.71      303.53     10.73 o
   3   6  15        2.61        4.68      1.96 o
   4   6  15      143.10      149.85      7.29 o
  -5   7  15       39.35       47.24      2.23 o
  -4   7  15       57.54       65.98      2.55 o
  -3   7  15       15.75       15.43      1.43 o
  -2   7  15        4.17        5.20      2.06 o
  -1   7  15       38.63       39.16      2.09 o
   0   7  15       14.00       15.44      1.81 o
   1   7  15       22.04       16.91      2.89 o
   2   7  15       79.81       84.88      4.61 o
   3   7  15        6.25        5.30      2.09 o
  -4   8  15        0.89        1.76      0.97 o
  -3   8  15        2.61        2.83      1.61 o
  -2   8  15       14.95       13.33      1.86 o
  -1   8  15       24.29       24.42      2.41 o
   0   8  15        1.83        3.44      1.89 o
   1   8  15       13.06       14.39      1.86 o
   2   8  15       19.97       22.94      2.30 o
  -2   9  15      229.66      251.16      7.04 o
  -1   9  15        2.26        2.56      1.39 o
   0   9  15       33.07       33.87      4.09 o
  -7   0  16       75.48       79.11      4.02 o
  -6   0  16      203.11      199.12      6.67 o
  -5   0  16        0.61       -0.80      0.80 o
  -4   0  16       22.33       24.88      1.48 o
  -3   0  16      288.06      303.76      5.80 o
  -2   0  16        0.85        0.46      0.61 o
  -1   0  16       62.52       71.34      2.37 o
   0   0  16       76.69       79.70      2.53 o
   1   0  16        0.53        1.14      0.65 o
   2   0  16       23.33       29.70      1.69 o
   3   0  16       92.12      101.85      3.03 o
   4   0  16       74.48       78.49      3.00 o
   5   0  16       26.60       23.43      2.28 o
  -7   1  16       20.16       20.84      1.62 o
  -6   1  16       38.29       38.59      2.83 o
  -5   1  16       71.54       67.85      1.95 o
  -4   1  16       34.87       35.40      1.84 o
  -3   1  16      304.76      323.76      6.45 o
  -2   1  16        8.36        8.31      0.68 o
  -1   1  16      446.53      452.30      5.62 o
   0   1  16      201.17      210.33      3.20 o
   1   1  16      206.37      221.63      3.35 o
   2   1  16      112.20      112.18      2.20 o
   3   1  16        0.03        0.34      0.43 o
   4   1  16        3.78        5.10      0.64 o
   5   1  16        0.55        0.25      0.59 o
  -7   2  16        9.35        9.53      1.18 o
  -6   2  16        0.67        0.48      0.58 o
  -5   2  16       59.24       62.66      1.94 o
  -4   2  16       37.62       33.84      1.50 o
  -3   2  16       22.92       26.99      1.48 o
  -2   2  16       74.19       78.71      2.16 o
  -1   2  16        0.04        1.29      0.54 o
   0   2  16      132.81      138.24      2.96 o
   1   2  16       24.62       25.60      1.32 o
   2   2  16      101.46      104.78      2.54 o
   3   2  16        1.50        1.70      0.56 o
   4   2  16       11.75       10.95      1.13 o
  -6   3  16       25.37       28.43      2.32 o
  -5   3  16        0.02       -0.51      0.69 o
  -4   3  16        0.01       -0.10      0.60 o
  -3   3  16        4.29        3.13      0.83 o
  -2   3  16       82.20       82.30      2.64 o
  -1   3  16      179.70      192.45      3.63 o
   0   3  16        0.01        0.07      0.56 o
   1   3  16        3.43        2.90      0.63 o
   2   3  16        0.03        0.01      0.47 o
   3   3  16       10.15       11.34      0.94 o
   4   3  16        1.16        1.20      0.60 o
  -6   4  16        2.92        4.68      1.16 o
  -5   4  16       33.54       35.97      1.90 o
  -4   4  16        6.96        7.93      1.04 o
  -3   4  16      253.18      249.31      5.19 o
  -2   4  16      320.31      334.92      6.44 o
  -1   4  16        0.59        1.35      0.69 o
   0   4  16      102.77      109.95      6.10 o
   1   4  16       31.77       33.99      2.31 o
   2   4  16       21.43       24.34      1.92 o
   3   4  16        7.97        8.20      0.87 o
   4   4  16       32.86       33.84      2.81 o
  -5   5  16       66.78       67.28      2.98 o
  -4   5  16       53.54       51.23      2.06 o
  -3   5  16        1.33        2.49      0.70 o
  -2   5  16       17.00       18.43      1.30 o
  -1   5  16      404.33      433.93      7.70 o
   0   5  16        8.15        6.02      0.81 o
   1   5  16        1.09        0.98      0.53 o
   2   5  16      104.01      110.03      5.08 o
   3   5  16       15.44       16.69      2.51 o
  -4   6  16       20.73       24.91      2.27 o
  -3   6  16       14.78       17.06      2.49 o
  -2   6  16       24.41       27.11      1.82 o
  -1   6  16        1.29        2.69      0.93 o
   0   6  16        0.17       -0.55      0.92 o
   1   6  16        0.22        0.10      1.79 o
   2   6  16        2.52        2.38      1.11 o
  -3   7  16      329.24      360.36      6.75 o
  -2   7  16       67.78       70.83      2.73 o
  -1   7  16       94.54       98.67      3.17 o
   0   7  16      183.06      195.95      5.49 o
   1   7  16      167.25      171.44      5.14 o
  -5   1  17        0.28       -0.10      0.52 o
  -4   1  17        1.28        0.88      0.57 o
  -3   1  17       89.88       88.56      2.30 o
  -2   1  17        4.70        4.35      0.99 o
  -1   1  17       22.25       30.01      1.45 o
   0   1  17       43.67       44.26      1.70 o
   1   1  17       11.97       12.31      1.16 o
   2   1  17       20.07       20.83      1.49 o
   3   1  17       51.57       57.97      1.80 o
  -5   2  17       44.05       38.52      2.02 o
  -4   2  17      121.09      123.22      2.88 o
  -3   2  17       30.98       31.18      1.49 o
  -2   2  17        0.10       -0.42      0.52 o
  -1   2  17      431.77      441.04      7.44 o
   0   2  17      233.01      249.51      4.42 o
   1   2  17      152.02      160.91      3.34 o
   2   2  17       47.63       49.95      2.15 o
   3   2  17       51.88       56.20      2.26 o
  -5   3  17        2.95        1.20      1.01 o
  -4   3  17        1.25        0.70      0.86 o
  -3   3  17      154.07      157.02      5.38 o
  -2   3  17       64.55       69.10      2.10 o
  -1   3  17      114.62      104.69      2.58 o
   0   3  17       40.73       43.59      1.69 o
   1   3  17      240.45      260.32      5.49 o
   2   3  17       38.63       39.33      1.88 o
  -4   4  17       33.41       33.20      2.34 o
  -3   4  17      500.15      520.21     12.56 o
  -2   4  17        6.67        7.22      1.19 o
  -1   4  17       43.40       52.22      2.65 o
   0   4  17       15.75       15.82      1.54 o
   1   4  17       30.65       32.70      2.01 o
   2   4  17       81.24       87.91      5.21 o
  -3   5  17        0.04        0.06      0.68 o
  -2   5  17       13.00       12.84      1.31 o
  -1   5  17       56.86       59.51      2.46 o
  -2   0  18       14.40       13.55      1.89 o
  -1   0  18       27.02       25.18      1.64 o
   0   0  18        7.45       10.06      1.78 o
  -2   1  18       64.60       69.95      2.66 o
  -1   1  18      382.40      395.83      7.71 o
   0   1  18        1.91        2.16      0.84 o
 
